# Supplementary material for: Correction: Point prevalence of antibiotic usage in major referral hospital in Turkey
Source: PLoS One. 2024 May 16;19(5):e0304142. doi: 10.1371/journal.pone.0304142 (PMC11098480; doi:10.1371/journal.pone.0304142)
Supplement: S1 File — (XLSX) [file pone.0304142.s001.xlsx]

## Sheet: reviewed plos deidentified data
NO		AGE		SEX		covid		hospitalization days		unit		building		surgical/medical		ward/ICU		no.antibiotics		antibiotic 1		antibiotic 2		antibiotic 3		antibiotic 4		antibiotic 5		prophylaxis/therapeutic		reason		treatment type		ID consult		compliance with cons		1surgery history		2cvc		3Mv		4TRAKEOSTOMi		5hemodialysis
1		20-24		1		0		5		phyther		physicaltherapy		2		1		1		2		.		.		.		.		2		1		2		1		1		0		0		0		0		0
2		55-59		1		0		6		phyther		physicaltherapy		2		1		1		2		.		.		.		.		2		1		1		1		1		0		0		0		0		0
3		30-34		1		0		22		phyther		physicaltherapy		2		1		1		19		.		.		.		.		2		1		1		0		.		0		0		0		0		0
4		65-69		1		0		21		phyther		physicaltherapy		2		1		1		38		.		.		.		.		2		1		2		1		1		0		0		0		0		0
5		45-49		1		0		6		phyther		physicaltherapy		2		1		1		9		.		.		.		.		2		1		1		1		1		0		0		0		0		0
6		80-84		2		0		19		generalicu		physicaltherapy		2		2		2		9		11		.		.		.		2		1		2		1		1		0		1		0		0		0
7		55-59		1		0		5		generalicu		physicaltherapy		2		2		1		3		.		.		.		.		2		1		2		1		1		0		1		0		1		0
8		20-24		2		0		4		generalicu		obsgyn		1		2		1		9		.		.		.		.		2		1		1		1		1		0		0		0		0		0
9		65-69		2		0		19		generalicu		physicaltherapy		2		2		2		3		5		.		.		.		2		1		1		1		1		0		1		0		0		0
10		55-59		2		0		26		generalicu		physicaltherapy		2		2		2		5		25		.		.		.		2		1		1		1		1		0		1		1		0		0
11		65-69		2		0		95		generalicu		obsgyn		2		2		2		10		11		.		.		.		2		1		2		1		1		0		1		1		1		0
12		25-29		2		0		1		obsgynward		obsgyn		1		1		1		4		.		.		.		.		2		1		1		0		.		1		0		0		0		0
13		55-59		2		0		34		generalicu		obsgyn		1		2		1		9		.		.		.		.		2		1		2		1		1		1		1		0		0		1
14		85-89		1		0				generalicu		obsgyn		2		2		1		3		.		.		.		.		2		1		1		0		.		0		1		0		0		0
15		25-29		1		0		1		obsgynward		obsgyn		1		1		1		4		.		.		.		.		2		1		1		0		.		0		0		0		0		0
16		25-29		2		0		2		obsgynward		obsgyn		1		1		1		4		.		.		.		.		2		1		1		1		1		1		0		0		0		0
17		30-34		2		0		1		obsgynward		obsgyn		1		1		1		1		.		.		.		.		1		3		1		0		.		1		0		0		0		0
18		30-34		2		0				INTWARD		obsgyn		2		1		1		6		.		.		.		.		2		1		2		1		1		0		0		0		0		0
19		50-54		1		0		1		INTWARD		obsgyn		1		1		1		2		.		.		.		.		2		1		1		0		.		0		0		0		0		0
20		80-84		2		0		6		INTWARD		obsgyn		2		1		1		2		.		.		.		.		2		1		1		0		.		0		0		0		0		0
21		65-69		1		0		8		INTWARD		obsgyn		2		1		1		9		.		.		.		.		2		1		1		1		0		0		0		0		0		0
22		60-64		2		0		8		INTWARD		obsgyn		2		1		1		3		.		.		.		.		1		2		1		0		0		0		0		0		0		0
23		30-34		2		1		5		covidward		obsgyn		2		1		1		9		.		.		.		.		2		1		2		1		1		1		0		0		0		0
24		20-24		2		1		11		covidward		obsgyn		2		1		1		9		.		.		.		.		2		1		2		1		1		1		0		0		0		0
25		35-39		2		1		2		covidward		obsgyn		2		1		1		2		.		.		.		.		2		1		1		1		1		0		0		0		0		0
26		25-29		2		1		2		covidward		obsgyn		2		1		1		2		.		.		.		.		2		1		1		1		1		1		0		0		0		0
27		25-29		2		0		2		obsgynward		obsgyn		2		1		1		3		.		.		.		.		2		1		1		1		1		1		0		0		0		0
28		25-29		2		0		5		obsgynward		obsgyn		2		1		1		3		.		.		.		.		2		1		1		1		1		1		0		0		0		0
29		80-84		2		0				obsgynward		obsgyn		1		1		1		23		.		.		.		.		2		1		2		1		1		0		0		0		0		0
30		45-49		2		0		7		obsgynward		obsgyn		1		1		1		7		.		.		.		.		2		1		1		0		.		1		0		0		0		0
31		70-74		2		0		19		INTWARD		obsgyn		2		1		1		23		.		.		.		.		2		1		1		1		1		0		0		0		0		0
32		20-24		2		0		6		obsgynward		obsgyn		1		1		1		27		.		.		.		.		2		1		1		0		.		0		0		0		0		0
33		35-39		2		0		2		obsgynward		obsgyn		1		1		1		2		.		.		.		.		2		1		1		0		.		0		0		0		0		0
34		25-29		2		0				obsgynward		obsgyn		1		1		2		27		33		.		.		.		1		2		1		0		.		0		0		0		0		0
35		20-24		2		0				obsgynward		obsgyn		1		1		1		1		.		.		.		.		1		3		1		0		.		1		0		0		0		0
36		40-44		2		0		1		obsgynward		obsgyn		1		1		1		1		.		.		.		.		1		3		1		0		.		1		0		0		0		0
37		70-74		2		0		1		obsgynward		obsgyn		1		1		1		1		.		.		.		.		1		3		1		0		.		1		0		0		0		0
38		30-34		2		0		2		obsgynward		obsgyn		1		1		1		31		.		.		.		.		2		1		1		0		.		0		0		0		0		0
39		25-29		2		0		1		obsgynward		obsgyn		1		1		1		31		.		.		.		.		2		1		1		0		.		1		0		0		0		0
40		20-24		2		0		2		obsgynward		obsgyn		1		1		2		4		24		.		.		.		2		1		1		0		.		1		0		0		0		0
41		60-64		2		0		5		generalicu		obsgyn		1		2		1		2		.		.		.		.		1		3		1		0		.		1		1		0		0		0
42		85-89		1		0				generalicu		obsgyn		2		2		1		9		.		.		.		.		2		1		2		1		1		0		1		1		1		0
43		80-84		1		0				generalicu		obsgyn		2		1		1		9		.		.		.		.		2		1		2		1		1		1		1		1		1		0
44		20-24		2		0		1		obsgynward		obsgyn		1		1		1		1		.		.		.		.		1		3		1		0		.		1		0		0		0		0
45		30-34		2		0		1		obsgynward		obsgyn		1		1		1		1		.		.		.		.		1		3		1		0		.		1		0		0		0		0
46		25-29		2		0		2		obsgynward		obsgyn		1		1		1		1		.		.		.		.		1		3		1		0		.		1		0		0		0		0
47		65-69		2		0		5		obsgynward		obsgyn		1		1		1		11		.		.		.		.		2		1		1		1		1		1		0		0		0		0
48		60-64		2		0		2		obsgynward		obsgyn		1		1		1		1		.		.		.		.		1		3		1		0		.		1		0		0		0		0
49		50-54		2		0		7		obsgynward		obsgyn		1		1		2		34		39		.		.		.		1		3		.		0		.		1		0		0		0		0
50		25-29		2		0		1		obsgynward		obsgyn		1		1		1		1		.		.		.		.		1		3		1		0		.		1		0		0		0		0
51		45-49		2		0		1		obsgynward		obsgyn		1		1		1		1		.		.		.		.		1		3		1		0		.		1		0		0		0		0
52		20-24		2		0		1		obsgynward		obsgyn		1		1		1		27		.		.		.		.		2		1		1		0		.		0		0		0		0		0
53		70-74		2		0		1		INTWARD		obsgyn		2		1		1		3		.		.		.		.		2		1		1		1		1		0		0		0		0		0
54		55-59		1		0		2		INTWARD		obsgyn		2		1		1		2		.		.		.		.		2		1		1		1		1		0		0		0		0		0
55		45-49		1		0		2		INTWARD		obsgyn		2		1		1		4		.		.		.		.		2		1		1		1		1		0		0		0		0		0
56		60-64		2		0		14		obsgynward		obsgyn		1		1		1		9		.		.		.		.		2		1		1		1		1		1		0		0		0		0
57		40-44		2		0		2		obsgynward		obsgyn		2		1		1		2		.		.		.		.		2		1		1		0		.		0		0		0		0		0
58		40-44		2		0		6		INTWARD		obsgyn		2		1		1		9		.		.		.		.		2		1		2		1		1		0		0		0		0		0
59		25-29		2		0		5		obsgynward		obsgyn		1		1		2		2		39		.		.		.		2		1		2		1		1		1		0		0		0		0
60		25-29		2		0		4		obsgynward		obsgyn		1		1		1		27		.		.		.		.		2		1		1		0		.		0		0		0		0		0
61		35-39		2		0		1		obsgynward		obsgyn		1		1		2		27		33		.		.		.		1		2		1		0		.		0		0		0		0		0
62		25-29		2		0		2		obsgynward		obsgyn		1		1		1		3		.		.		.		.		2		1		2		1		1		1		0		0		0		0
63		25-29		2		0		2		obsgynward		obsgyn		1		1		1		23		.		.		.		.		2		1		1		1		1		1		0		0		0		0
64		75-79		2		0		11		generalicu		oncology		2		2		2		9		11		.		.		.		2		1		1		1		1		0		1		0		0		0
65		60-64		2		0		19		generalicu		oncology		2		2		2		9		5		.		.		.		2		1		1		1		1		0		1		1		0		0
66		55-59		1		0		16		generalicu		oncology		2		2		3		10		9		5		.		.		2		1		2		1		0		0		1		1		0		0
67		75-79		1		0		8		generalicu		oncology		2		2		2		23		5		.		.		.		2		1		2		1		1		0		1		0		0		0
68		35-39		1		0		9		generalicu		oncology		2		2		2		9		6		.		.		.		2		1		1		1		1		0		1		1		0		0
69		85-89		2		0		8		generalicu		oncology		2		2		2		2		34		.		.		.		2		1		2		1		1		0		1		0		0		0
70		40-44		1		0		7		generalicu		oncology		2		2		3		10		9		5		.		.		2		1		2		1		1		0		1		1		0		0
71		40-44		1		0		3		generalicu		oncology		1		2		1		1		.		.		.		.		1		3		1		0		.		0		1		0		0		0
72		80-84		1		0		1		generalicu		oncology		2		2		2		2		4		.		.		.		2		1		1		1		0		0		0		0		0		0
73		65-69		2		0		0		generalicu		oncology		2		2		1		2		.		.		.		.		2		1		2		1		1		0		0		0		0		1
74		80-84		2		0		0		generalicu		oncology		2		2		1		3		.		.		.		.		2		1		1		1		1		0		1		1		0		0
75		35-39		1		0		0		TRANSICU		oncology		1		2		1		1		.		.		.		.		1		3		1		1		1		0		0		0		0		1
76		60-64		1		0		8		TRANSICU		oncology		1		2		2		2		24		.		.		.		2		1		1		0		.		0		1		0		0		0
77		50-54		1		0		40		TRANSICU		oncology		1		2		2		2		24		.		.		.		2		1		1		1		1		0		1		0		0		0
78		50-54		1		0		2		gensurgicu		oncology		1		2		2		25		24		.		.		.		2		1		1		1		1		1		1		0		0		0
79		65-69		2		0		7		gensurgicu		oncology		1		2		2		2		24		.		.		.		2		1		1		0		.		1		1		0		0		0
80		65-69		1		0		13		gensurgicu		oncology		1		2		1		3		.		.		.		.		2		1		1		1		1		1		1		0		0		0
81		50-54		1		0		15		gensurgicu		oncology		1		2		2		3		5		.		.		.		2		1		2		1		1		1		0		0		0		0
82		60-64		1		0		12		gensurgicu		oncology		1		2		1		2		.		.		.		.		2		1		1		0		.		1		1		0		0		0
83		75-79		2		0		14		gensurgicu		oncology		1		2		3		9		5		10		.		.		2		1		1		0		.		1		1		0		0		0
84		55-59		1		0		22		gensurgicu		oncology		1		2		2		9		6		.		.		.		2		1		1		1		1		1		1		0		0		0
85		75-79		1		0		2		gensurgicu		oncology		1		2		2		25		24		.		.		.		2		1		1		1		1		1		1		0		0		0
86		45-49		2		0		6		gensurgicu		oncology		1		2		2		9		5		.		.		.		2		1		2		1		1		0		1		0		0		0
87		65-69		2		0				gensurgicu		oncology		1		2		2		25		10		.		.		.		2		1		2		1		1		1		1		1		1		0
88		60-64		1		0		57		gensurgicu		oncology		1		2		3		14		10		.		5		.		2		1		2		1		1		1		0		0		0		0
89		80-84		2		0		55		gensurgicu		oncology		1		2		4		23		5		26		7		.		2		1		2		1		1		1		1		1		0		1
90		60-64		1		0		14		phyther		physicaltherapy		2		1		1		2		.		.		.		.		2		1		2		1		1		0		0		0		0		0
91		80-84		2		0		14		phyther		physicaltherapy		2		1		1		23		.		.		.		.		2		1		2		1		1		0		0		0		0		0
92		60-64		2		0		5		phyther		physicaltherapy		2		1		1		2		.		.		.		.		2		1		1		1		1		0		0		0		0		0
94		45-49		1		0		19		phyther		physicaltherapy		2		1		1		28		.		.		.		.		2		1		2		1		1		0		0		0		0		0
95		55-59		1		0		53		phyther		physicaltherapy		2		1		3		9		10		5		.		.		2		1		1		1		1		0		0		0		0		0
96		30-34		1		0		22		phyther		physicaltherapy		2		1		1		7		.		.		.		.		2		1		1		0		.		0		0		0		0		0
97		55-59		2		0		22		phyther		physicaltherapy		2		1		1		20		.		.		.		.		2		1		1		1		1		0		0		0		0		0
98		15-19		2		0		13		phyther		physicaltherapy		2		1		1		19		.		.		.		.		2		1		1		0		.		0		0		0		0		0
99		25-29		2		0		22		phyther		physicaltherapy		2		1		2		9		6		.		.		.		2		1		1		1		1		0		0		0		0		0
100		25-29		1		0		22		phyther		physicaltherapy		2		1		2		9		6		.		.		.		2		1		1		1		1		1		0		0		0		0
101		45-49		1		0		18		phyther		physicaltherapy		2		1		1		6		.		.		.		.		2		1		2		1		1		0		0		0		0		0
102		25-29		2		0		3		obsgynward		obsgyn		1		1		1		27		.		.		.		.		2		1		1		0		.		0		0		0		0		0
103		25-29		2		0		5		obsgynward		obsgyn		1		1		1		4		.		.		.		.		2		1		2		1		1		0		0		0		0		0
104		35-39		2		0				obsgynward		obsgyn		1		1		1		27		.		.		.		.		2		1		1		0		.		0		0		0		0		0
105		40-44		1		0		2		INTWARD		obsgyn		2		1		2		7		24		.		.		.		2		1		1		0		.		0		0		0		0		0
106		50-54		2		0		19		obsgynward		obsgyn		1		1		1		9		.		.		.		.		2		1		2		1		1		1		0		0		0		0
107		50-54		2		0		6		obsgynward		obsgyn		1		1		1		2		.		.		.		.		1		3		1		0		.		1		0		0		0		0
108		75-79		1		1		15		covidward		neuroortho		2		1		2		3		5		.		.		.		2		1		2		1		1		1		0		0		0		0
109		45-49		1		1		5		covidward		neuroortho		2		1		2		3		5		.		.		.		2		1		1		1		1		0		0		0		0		0
110		35-39		1		1		12		covidward		neuroortho		2		1		1		9		.		.		.		.		2		1		1		1		1		0		0		0		0		0
111		65-69		2		1		12		covidward		neuroortho		2		1		1		4		.		.		.		.		2		1		2		1		1		0		0		0		0		0
112		65-69		2		1		12		covidward		neuroortho		2		1		1		7		.		.		.		.		2		1		2		1		1		0		0		0		0		0
113		55-59		1		1		7		covidward		neuroortho		2		1		1		3		.		.		.		.		2		1		1		1		1		1		0		0		0		0
114		60-64		1		1		1		covidward		neuroortho		2		1		1		4		.		.		.		.		2		1		1		1		1		0		0		0		0		0
115		50-54		1		1		8		covidward		neuroortho		2		1		1		2		.		.		.		.		2		1		2		1		1		0		0		0		0		0
116		50-54		1		1		11		covidward		neuroortho		2		1		1		3		.		.		.		.		2		1		1		1		1		0		0		0		0		0
117		50-54		1		1		12		covidward		neuroortho		2		1		1		2		.		.		.		.		2		1		1		1		1		0		0		0		0		0
118		75-79		2		1		4		covidward		neuroortho		2		1		1		2		.		.		.		.		2		1		1		1		1		0		0		0		0		0
119		60-64		1		1		35		covidward		neuroortho		2		1		2		9		5		.		.		.		2		1		1		1		1		0		0		0		0		0
120		70-74		2		0		12		orthopedics		neuroortho		1		1		2		3		.		.		.		.		2		1		2		1		1		1		0		0		0		0
121		30-34		1		0		5		orthopedics		neuroortho		1		1		1		1		.		.		.		.		1		3		1		0		.		1		0		0		0		0
122		35-39		2		0		1		orthopedics		neuroortho		1		1		1		1		.		.		.		.		1		3		1		0		.		0		0		0		0		0
123		40-44		2		0		2		orthopedics		neuroortho		1		1		1		1		.		.		.		.		1		3		1		0		.		0		0		0		0		0
124		70-74		1		0		27		orthopedics		neuroortho		1		1		1		5		.		.		.		.		2		1		2		1		1		0		0		0		0		0
125		90-94		2		0		2		orthopedics		neuroortho		1		1		3		1		3		5		.		.		2		1		1		1		0		1		0		0		0		0
126		75-79		1		0		3		orthopedics		neuroortho		1		1		1		1		.		.		.		.		1		3		1		0		.		1		0		0		0		0
127		45-49		2		0		2		orthopedics		neuroortho		1		1		1		1		.		.		.		.		1		3		1		0		.		1		0		0		0		0
128		60-64		1		0		2		orthopedics		neuroortho		1		1		1		1		.		.		.		.		1		3		1		0		.		1		0		0		0		0
129		65-69		2		0		3		orthopedics		neuroortho		1		1		1		1		.		.		.		.		1		3		1		0		.		1		0		0		0		0
130		15-19		1		0		1		orthopedics		neuroortho		1		1		1		1		.		.		.		.		1		3		1		0		.		0		0		0		0		0
131		65-69		2		0		5		orthopedics		neuroortho		1		1		1		1		.		.		.		.		1		3		1		0		.		0		0		0		0		0
132		65-69		1		0		1		neuroward		neuroortho		2		1		1		4		.		.		.		.		2		1		1		1		1		0		0		0		0		0
133		45-49		2		1		6		covidward		neuroortho		2		1		1		2		.		.		.		.		2		1		1		1		1		0		0		0		0		0
134		50-54		1		1		4		covidward		neuroortho		2		1		1		2		.		.		.		.		2		1		1		1		1		0		0		0		0		0
135		55-59		2		0		33		IDWARD		neuroortho		2		1		2		32		30		.		.		.		2		1		2		1		1		0		0		0		0		0
136		65-69		2		0		5		IDWARD		neuroortho		2		1		1		2		.		.		.		.		2		1		2		1		1		0		0		0		0		0
137		80-84		1		1		5		covidward		neuroortho		2		1		1		2		.		.		.		.		2		1		1		1		1		0		0		0		0		0
138		65-69		1		0		2		IDWARD		neuroortho		2		1		1		3		.		.		.		.		2		1		1		1		1		0		0		0		0		0
139		70-74		1		0		2		IDWARD		neuroortho		2		1		1		5		.		.		.		.		2		1		2		1		1		0		0		0		0		0
140		20-24		2		0		2		IDWARD		neuroortho		2		1		1		4		.		.		.		.		2		1		1		1		1		0		0		0		0		0
141		50-54		2		0		4		IDWARD		neuroortho		2		1		1		4		.		.		.		.		2		1		1		1		1		0		0		0		0		0
142		70-74		2		0		1		IDWARD		neuroortho		2		1		1		3		.		.		.		.		2		1		1				1		1		0		0		0		0
143		70-74		1		0		5		IDWARD		neuroortho		2		1		1		3		.		.		.		.		2		1		1		1		1		0		0		0		0		0
145		35-39		1		0		18		IDWARD		neuroortho		2		1		2		2		6		.		.		.		2		1		1		1		1		0		0		0		0		0
146		90-94		2		0		1		IDWARD		neuroortho		2		1		2		2		24		.		.		.		2		1		1		1		1		0		0		0		0		0
147		75-79		1		0		1		IDWARD		neuroortho		2		1		1		23		.		.		.		.		2		1		1		1		1		0		0		0		0		0
148		55-59		1		0		15		IDWARD		neuroortho		2		1		2		3		5		.		.		.		2		1		2		1		1		0		0		0		0		0
149		45-49		2		0		7		IDWARD		neuroortho		2		1		1		9		.		.		.		.		2		1		2		1		1		0		0		0		0		0
150		20-24		2		0		2		IDWARD		neuroortho		2		1		2		3		7		.		.		.		2		1		2		1		1		0		0		0		0		0
151		45-49		2		0		22		IDWARD		neuroortho		2		1		1		.		.		.		.		.		2		1		2		1		1		0		0		0		0		0
152		50-54		1		0		5		orthopedics		neuroortho		1		1		1		1		.		.		.		.		1		3		1		0		.		1		0		0		0		0
153		75-79		1		0		7		IDWARD		neuroortho		2		1		2		3		33		.		.		.		2		1		1		1		1		0		0		0		0		0
154		45-49		1		0		4		IDWARD		neuroortho		2		1		2		4		34		.		.		.		2		1		2		1		1		0		0		0		0		0
155		65-69		2		0		21		IDWARD		neuroortho		2		1		1		3		.		.		.		.		2		1		2		1		1		0		0		0		0		0
156		70-74		1		0		6		orthopedics		neuroortho		1		1		1		1		.		.		.		.		1		3		1		0		.		1		0		0		0		0
157		20-24		1		0		1		orthopedics		neuroortho		1		1		1		1		.		.		.		.		1		3		1		0		.		1		0		0		0		0
158		20-24		1		0		12		orthopedics		neuroortho		1		1		1		1		.		.		.		.		2		1		1		1		0		1		0		0		0		0
159		65-69		2		0		5		orthopedics		neuroortho		1		1		1		1		.		.		.		.		1		3		1		0		.		1		0		0		0		0
160		65-69		2		0		3		orthopedics		neuroortho		1		1		1		1		.		.		.		.		1		3		1		0		.		1		0		0		0		0
161		70-74		1		0		8		orthopedics		neuroortho		1		1		1		4		.		.		.		.		2		1		1		1		1		1		0		0		0		0
162		50-54		1		0		9		orthopedics		neuroortho		1		1		1		5		.		.		.		.		2		1		2		1		1		1		0		0		0		0
163		25-29		1		0		2		orthopedics		neuroortho		1		1		1		1		.		.		.		.		1		3		1		0		.		1		0		0		0		0
164		65-69		1		0		1		orthopedics		neuroortho		1		1		1		1		.		.		.		.		1		3		1		0		.		1		0		0		0		0
165		70-74		2		0		11		orthopedics		neuroortho		1		1		1		4		.		.		.		.		1		3		1		0		.		1		0		0		0		0
166		30-34		2		0		0		orthopedics		neuroortho		1		1		1		1		.		.		.		.		1		3		1		0		.		1		0		0		0		0
167		85-89		2		0		1		orthopedics		neuroortho		1		1		1		1		.		.		.		.		1		3		1		0		.		1		0		0		0		0
168		55-59		2		0		1		orthopedics		neuroortho		1		1		1		1		.		.		.		.		1		3		1		0		.		1		0		0		0		0
169		65-69		1		0		6		orthopedics		neuroortho		1		1		1		23		.		.		.		.		2		1		2		1		1		1		0		0		0		0
170		70-74		1		0		4		orthopedics		neuroortho		1		1		1		1		.		.		.		.		1		3		1		1		0		1		0		0		0		0
171		80-84		2		0		50		orthopedics		neuroortho		1		1		1		10		.		.		.		.		2		1		2		1		1		1		0		0		0		0
172		70-74		2		0		4		orthopedics		neuroortho		1		1		1		4		.		.		.		.		2		1		1		0		.		1		0		0		0		0
173		30-34		1		0		0		orthopedics		neuroortho		1		1		1		1		.		.		.		.		1		3		1		0		.		1		0		0		0		0
174		30-34		2		0		19		cvsward		cardiovascular		1		1		2		5		2		.		.		.		2		1		1		1		1		0		0		0		0		0
175		35-39		2		0		7		cvsward		cardiovascular		1		1		1		1		.		.		.		.		1		3		1		0		.		0		0		0		0		0
176		55-59		1		0		8		cvsward		cardiovascular		1		1		1		2		.		.		.		.		2		1		1		1		1		0		0		0		0		0
177		50-54		2		0		7		cvsward		cardiovascular		1		1		1		5		.		.		.		.		2		1		1		1		1		0		0		0		0		0
178		45-49		1		0		8		cvsward		cardiovascular		1		1		1		19		.		.		.		.		2		1		1		0		.		0		0		0		0		0
179		50-54		2		0		19		cvsward		cardiovascular		1		1		2		4		5		.		.		.		2		1		1		1		0		0		1		0		0		0
180		85-89		1		0		5		generalicu		cardiovascular		2		2		3		9		5		.		.		.		2		1		2		1		1		0		0		0		0		1
181		80-84		2		0		20		generalicu		cardiovascular		2		2		3		5		11		26		.		.		2		1		2		1		1		0		1		1		0		0
182		65-69		1		0		19		generalicu		cardiovascular		2		2		1		3		.		.		.		.		2		1		2		1		1		0		1		0		0		0
183		70-74		1		0		19		generalicu		cardiovascular		2		2		2		3		5		.		.		.		2		1		2		1		1		0		1		0		0		0
184		90-94		2		0		23		generalicu		cardiovascular		2		2		3		.		9		26		.		.		2		1		2		1		1		0		1		0		1		0
185		75-79		1		0		19		generalicu		cardiovascular		2		2		1		2		.		.		.		.		2		1		1		0		.		0		0		0		0		0
186		60-64		1		0		138		generalicu		cardiovascular		2		2		2		5		26		.		.		.		2		1		2		1		1		0		1		0		1		0
187		65-69		1		0		13		generalicu		cardiovascular		2		2		3		9		5		.		.		.		2		1		1		1		1		0		1		0		1		0
188		60-64		1		0		7		generalicu		cardiovascular		2		2		1		3		.		.		.		.		2		1		1		1		1		0		1		0		0		1
189		15-19		1		0		37		generalicu		cardiovascular		2		2		3		5		.		10		.		.		2		1		2		1		1		0		1		1		0		0
190		70-74		1		0		6		generalicu		cardiovascular		2		2		1		3		.		.		.		.		2		1		1		1		1		0		1		1		0		0
191		80-84		1		0		21		generalicu		cardiovascular		2		2		1		3		.		.		.		.		2		1		1		1		1		0		1		0		0		0
192		20-24		1		0		7		generalicu		cardiovascular		2		2		2		9		5		.		.		.		2		1		1				1		0		1		0		1		0
193		75-79		2		0		54		generalicu		cardiovascular		2		2		2		9		5		.		.		.		2		1		2		1		1		0		1		0		0		0
194		80-84		2		0		69		generalicu		cardiovascular		2		2		1		10		.		.		.		.		2		1		2		1		1		0		1		0		1		0
195		85-89		2		0		13		generalicu		cardiovascular		2		2		1		9		.		.		.		.		2		1		2		1		1		0		1		1		0		0
196		55-59		2		0		7		generalicu		cardiovascular		2		2		1		3		.		.		.		.		2		1		1		1		1		0		0		0		0		1
197		70-74		1		0		9		generalicu		cardiovascular		2		2		1		3		.		.		.		.		2		1		1		1		1		0		0		0		0		1
198		80-84		2		0		15		generalicu		cardiovascular		2		2		1		3		.		.		.		.		2		1		1		1		1		0		1		1		0		0
199		80-84		2		0		14		generalicu		cardiovascular		2		2		1		7		.		.		.		.		2		1		1		0		.		0		1		0		0		0
200		60-64		1		0		5		generalicu		cardiovascular		2		2		1		33		.		.		.		.		2		1		1		0		.		0		0		0		0		0
201		45-49		2		0		12		generalicu		cardiovascular		2		2		1		7		.		.		.		.		2		1		2		1		1		0		1		0		0		0
202		85-89		2		0		13		generalicu		cardiovascular		2		2		1		9		.		.		.		.		2		1		2		1		1		0		1		0		0		0
203		60-64		2		0		94		generalicu		cardiovascular		2		2		2		9		10		.		.		.		2		1		2		1		1		0		0		0		0		0
204		45-49		1		0		8		pulmonology		cardiovascular		2		1		1		8		.		.		.		.		2		1		1		0		.		0		0		0		0		0
205		65-69		1		0		8		cardioward		cardiovascular		2		1		1		6		.		.		.		.		2		1		1		1		1		0		0		0		0		0
206		65-69		1		0		5		cardioward		cardiovascular		2		1		1		23		.		.		.		.		2		1		2		1		1		0		0		0		0		0
207		35-39		1		0		9		pulmonology		cardiovascular		2		1		1		3		.		.		.		.		2		1		1		1		1		0		0		0		0		0
208		65-69		1		0		14		pulmonology		cardiovascular		2		1		1		4		.		.		.		.		2		1		2		1		1		0		0		0		0		0
209		60-64		1		0		8		pulmonology		cardiovascular		2		1		1		2		.		.		.		.		2		1		1		0		.		0		0		0		0		0
210		70-74		2		0		5		pulmonology		cardiovascular		2		1		1		2		.		.		.		.		2		1		1		0		.		0		0		0		0		0
211		75-79		1		0		1		pulmonology		cardiovascular		2		1		1		25		.		.		.		.		2		1		1		0		.		0		0		0		0		0
212		15-19		2		0		1		pulmonology		cardiovascular		2		1		1		3		.		.		.		.		2		1		1		0		.		0		0		0		0		0
213		90-94		2		0		8		pulmonology		cardiovascular		2		1		1		2		.		.		.		.		2		1		1		0		.		0		0		0		0		0
214		70-74		2		0		2		pulmonology		cardiovascular		2		1		1		2		.		.		.		.		2		1		1		0		.		0		0		0		0		0
215		55-59		2		0		9		pulmonology		cardiovascular		2		1		2		9		26		.		.		.		2		1		1		1		1		0		0		0		0		0
216		60-64		1		0		16		pulmonology		cardiovascular		2		1		2		3		26		.		.		.		2		1		1		1		1		0		0		0		0		0
217		70-74		2		0		12		pulmonology		cardiovascular		2		1		1		2		.		.		.		.		2		1		1		0		.		0		0		0		0		0
218		65-69		1		0		5		pulmonology		cardiovascular		2		1		1		2		.		.		.		.		2		1		1		0		.		0		0		0		0		0
219		70-74		2		0		3		pulmonology		cardiovascular		2		1		1		2		.		.		.		.		2		1		1		0		.		0		0		0		0		0
220		60-64		2		0				pulmonology		cardiovascular		2		1		1		3		.		.		.		.		2		1		1		1		1		0		0		0		0		0
221		60-64		2		0		5		pulmonology		cardiovascular		2		1		3		9		26		.		.		.		2		1		2		1		1		0		0		0		0		0
222		75-79		1		0		2		pulmonology		cardiovascular		2		1		2		4		8		.		.		.		2		1		1		1		1		0		0		0		0		0
223		90-94		1		0		7		pulmonology		cardiovascular		2		1		2		25		33		.		.		.		2		1		1		1		1		0		0		0		0		0
224		70-74		1		0		7		pulmonology		cardiovascular		2		1		2		2		33		.		.		.		2		1		1		0		.		0		0		0		0		0
225		75-79		1		0		9		pulmonology		cardiovascular		2		1		2		2		33		.		.		.		2		1		1		1		1		0		0		0		0		0
226		90-94		1		0		12		pulmonology		cardiovascular		2		1		1		3		.		.		.		.		2		1		1		1		1		0		0		0		0		0
227		55-59		1		0		8		pulmonology		cardiovascular		2		1		2		3		.		.		.		.		2		1		1		1		1		0		0		0		0		0
228		70-74		1		0		16		pulmonology		cardiovascular		2		1		1		2		.		.		.		.		2		1		1		0		.		0		0		0		0		0
229		65-69		1		0		6		pulmonology		cardiovascular		2		1		1		23		.		.		.		.		2		1		1		1		1		0		0		0		0		0
230		60-64		1		0		9		pulmonology		cardiovascular		2		1		1		8		.		.		.		.		2		1		1		0		.		0		0		0		0		0
231		85-89		2		0		1		pulmonology		cardiovascular		2		1		2		2		33		.		.		.		2		1		1		0		.		0		0		0		0		0
232		80-84		2		0		1		pulmonology		cardiovascular		2		1		2		2		33		.		.		.		2		1		1		0		.		0		0		0		0		0
233		65-69		1		0		34		pulmonology		cardiovascular		2		1		3		9		10		8		.		.		2		1		2		1		1		0		0		0		0		0
234		95-99		2		0		5		pulmonology		cardiovascular		2		1		1		3		.		.		.		.		2		1		1		0		.		0		0		0		0		0
235		70-74		2		0		33		pulmonology		cardiovascular		2		1		2		3		26		.		.		.		2		1		2		1		1		0		0		0		0		0
236		65-69		2		0		31		pulmonology		cardiovascular		2		1		1		3		.		.		.		.		2		1		1		1		0		0		0		0		0		0
237		80-84		2		0		4		pulmonology		cardiovascular		2		1		1		7		.		.		.		.		2		1		2		1		1		0		0		0		0		0
238		70-74		1		0		7		pulmonology		cardiovascular		2		1		1		4		.		.		.		.		2		1		1		0		.		0		0		0		0		0
239		75-79		2		0		9		pulmonology		cardiovascular		2		1		2		2		33		.		.		.		2		1		1		0		.		0		0		0		0		0
240		65-69		2		0		5		cardioicu		cardiovascular		2		2		1		19		.		.		.		.		1		2		1		0		.		0		0		0		0		0
241		65-69		1		0		2		cardioward		cardiovascular		2		1		1		5		.		.		.		.		2		1		2		1		1		0		0		0		0		0
242		75-79		1		0		7		cardioicu		cardiovascular		2		2		2		6		19		.		.		.		1		2		1		0		.		0		0		0		0		0
243		70-74		2		0		17		cardioicu		cardiovascular		2		2		2		5		9		.		.		.		2		1		1		1		1		1		1		0		0		0
244		75-79		2		0		5		cardioicu		cardiovascular		2		2		1		4		.		.		.		.		2		1		1		1		1		0		0		0		0		0
245		65-69		1		0		7		cardioicu		cardiovascular		2		2		2		4		7		.		.		.		2		1		1		1		1		0		0		0		0		0
246		60-64		2		0		35		transward		cardiovascular		1		2		1		9		.		.		.		.		2		1		2		1		1		1		0		0		0		0
247		60-64		1		0		13		transward		cardiovascular		1		1		3		9		10		.		.		.		2		1		2		1		1		1		0		0		0		0
248		55-59		2		0		7		transward		cardiovascular		1		1		1		3		.		.		.		.		2		1		1		1		1		1		0		0		0		0
249		45-49		1		0		2		transward		cardiovascular		1		1		1		36		.		.		.		.		2		1		1		1		1		1		0		0		0		0
250		35-39		1		0		22		transward		cardiovascular		1		1		1		4		.		.		.		.		2		1		2		1		1		1		0		0		0		0
251		65-69		1		0		6		transward		cardiovascular		1		1		3		5		25		26		.		.		2		1		1		1		1		1		0		0		0		0
252		85-89		2		0		14		gensurgicu		oncology		1		2		2		9		5		.		.		.		2		1		1		1		1		1		1		1		0		0
253		25-29		2		0		12		obsgynward		obsgyn		1		1		1		37		.		.		.		.		1		2		1		0		.		0		0		0		0		0
254		20-24		2		0		1		obsgynward		obsgyn		1		1		1		4		.		.		.		.		2		1		1		0		.		1		0		0		0		0
255		35-39		2		0		1		obsgynward		obsgyn		1		1		2		37		34		.		.		.		1		3		1		0		.		1		0		0		0		0
256		30-34		2		0		0		obsgynward		obsgyn		1		1		2		37		33		.		.		.		1		2		1		0		.		0		0		0		0		0
257		20-24		2		0		9		obsgynward		obsgyn		1		1		1		2		.		.		.		.		2		1		2		1		1		0		0		0		0		0
258		35-39		1		0		107		TRANSICU		cardiovascular		1		2		3		.		26		.		.		.		2		1		1		1		1		1		0		0		0		0
259		65-69		1		0		94		transward		cardiovascular		1		1		1		2		.		.		.		.		2		1		2		1		1		1		0		0		0		0
260		75-79		1		0		61		transward		cardiovascular		1		1		1		3		.		.		.		.		2		1		1		1		1		1		1		0		0		0
261		30-34		1		0		5		cvsward		cardiovascular		1		1		1		19		.		.		.		.		1		2		1		0		.		0		0		0		0		0
262		45-49		1		0		63		TRANSICU		cardiovascular		1		2		3		9		26		.		.		.		2		1		2		1		1		1		1		1		0		0
263		15-19		1		0		1		TRANSICU		cardiovascular		1		2		1		2		.		.		.		.		2		1		1		0		.		1		0		0		0		0
264		80-84		1		0		28		pulmonology		cardiovascular		2		1		1		11		.		.		.		.		2		1		1		1		1		0		0		0		0		0
265		55-59		1		0		9		cardioward		cardiovascular		2		1		1		2		.		.		.		.		2		1		1		1		1		0		0		0		0		0
266		65-69		2		0		2		cardioward		cardiovascular		2		1		1		1		.		.		.		.		1		2		1		0		.		1		0		0		0		0
267		75-79		1		0		2		cardioward		cardiovascular		2		1		1		1		.		.		.		.		1		3		1		0		.		1		0		0		0		0
268		85-89		2		0		2		cardioward		cardiovascular		2		1		1		2		.		.		.		.		2		1		2		1		1		0		0		0		0		0
269		70-74		1		0		15		cardioward		cardiovascular		2		1		1		38		.		.		.		.		2		1		2		1		1		0		0		0		0		0
270		45-49		2		0		12		cardioward		cardiovascular		2		1		1		5		.		.		.		.		2		1		2		1		1		0		0		0		0		0
271		70-74		1		0		9		cardioward		cardiovascular		2		1		1		23		.		.		.		.		2		1		2		1		1		0		0		0		0		0
272		45-49		2		0		1		cardioward		cardiovascular		2		1		1		30		.		.		.		.		2		1		1		1		1		0		0		0		0		0
273		55-59		1		0		6		cardioward		cardiovascular		2		1		1		1		.		.		.		.		2		1		1		0		.		0		0		0		0		0
274		65-69		1		0		19		cardioward		cardiovascular		2		1		1		29		.		.		.		.		2		1		1		1		1		0		0		0		0		0
275		65-69		2		0		7		cardioward		cardiovascular		2		1		1		2		.		.		.		.		2		1		2		1		1		0		0		0		0		0
276		65-69		1		0		7		cardioward		cardiovascular		2		1		1		14		.		.		.		.		2		1		2		1		1		0		0		0		0		0
277		60-64		1		0		14		cardioward		cardiovascular		2		1		1		6		.		.		.		.		2		1		2		1		1		0		0		0		0		0
278		75-79		2		0		5		cardioward		cardiovascular		2		1		1		2		.		.		.		.		2		1		2		1		1		0		0		0		0		0
279		85-89		1		0		37		cardioward		cardiovascular		2		1		1		9		.		.		.		.		2		1		2		1		1		0		0		0		0		0
280		75-79		1		0		7		thoracicsurgeryward		cardiovascular		1		1		1		7		.		.		.		.		2		1		1		0		.		0		0		0		0		0
281		65-69		1		0		20		thoracicsurgeryward		cardiovascular		1		1		2		25		5		.		.		.		2		1		2		1		1		0		1		0		0		0
282		50-54		1		0		55		cvsward		cardiovascular		1		1		1		5		.		.		.		.		2		1		1		1		1		0		0		0		0		0
283		45-49		1		0		7		cvsward		cardiovascular		1		1		1		19		.		.		.		.		2		1		1		0		.		0		0		0		0		0
284		60-64		2		0		9		cvsward		cardiovascular		1		1		1		1		.		.		.		.		1		3		1		0		.		0		0		0		0		0
285		65-69		2		0		2		cvsward		cardiovascular		1		1		2		4		8		.		.		.		2		1		1		1		1		1		0		0		0		0
286		40-44		1		0		10		cvsward		cardiovascular		1		1		2		9		29		.		.		.		2		1		2		1		1		1		0		0		0		0
287		65-69		1		0		16		cvsward		cardiovascular		1		1		1		3		.		.		.		.		2		1		1		1		1		0		1		0		0		0
288		55-59		1		0		14		cvsward		cardiovascular		1		1		1		19		.		.		.		.		1		2		1		0		.		0		1		0		0		0
289		65-69		2		0		9		cvsward		cardiovascular		1		1		1		7		.		.		.		.		2		1		2		1		1		0		1		0		0		0
290		75-79		1		0		23		cvsward		cardiovascular		1		1		2		3		5		.		.		.		2		1		1		1		1		0		1		0		0		0
291		65-69		2		0		13		cvsward		cardiovascular		1		1		1		33		.		.		.		.		2		1		1		1		1		0		0		0		0		0
292		60-64		2		0		1		cvsward		cardiovascular		1		1		1		7		.		.		.		.		2		1		1		0		.		0		0		0		0		0
293		60-64		1		0		2		cvsward		cardiovascular		1		1		1		19		.		.		.		.		2		1		1		0		.		0		0		0		0		0
294		55-59		1		0		14		cardioicu		cardiovascular		1		2		1		4		.		.		.		.		2		1		2		1		1		0		0		0		0		1
295		50-54		2		0		4		cardioicu		cardiovascular		1		2		2		6		2		.		.		.		2		1		1		1		1		0		0		0		0		0
296		55-59		2		0		7		cardioicu		cardiovascular		1		2		1		23		.		.		.		.		2		1		1		1		1		0		0		0		0		0
297		75-79		2		0		5		cardioicu		cardiovascular		1		2		1		3		.		.		.		.		2		1		1		1		1		0		0		0		0		1
298		65-69		1		0		8		cardioward		cardiovascular		1		1		1		4		.		.		.		.		2		1		1		0		.		0		0		0		0		0
299		40-44		1		0		6		cardioward		cardiovascular		1		1		1		4		.		.		.		.		2		1		1		1		1		0		0		0		0		1
300		60-64		1		0		14		generalicu		cardiovascular		2		2		2		5		2		.		.		.		2		1		1		1		1		0		1		0		0		0
301		60-64		2		0		14		generalicu		cardiovascular		2		2		2		2		33		.		.		.		2		1		1		1		1		0		0		0		0		0
302		45-49		1		1		23		COVIDICU		neuroortho		2		2		2		9		12		.		.		.		2		1		2		1		1		0		1		0		0		0
303		90-94		1		1		3		COVIDICU		neuroortho		2		2		1		3		.		.		.		.		2		1		1		1		1		0		0		0		0		0
304		80-84		2		1		3		COVIDICU		neuroortho		2		2		2		9		5		.		.		.		2		1		1		1		1		1		1		0		0		0
305		90-94		1		1		3		COVIDICU		neuroortho		2		2		1		2		.		.		.		.		2		1		1		1		1		0		0		0		0		0
306		55-59		1		0		6		generalicu		neuroortho		2		2		1		3		.		.		.		.		2		1		1		1		1		0		1		0		0		0
307		50-54		1		0		21		generalicu		neuroortho		2		2		3		9		6		10		.		.		2		1		2		1		1		0		1		1		0		0
308		50-54		2		0		13		generalicu		neuroortho		2		2		1		9		.		.		.		.		2		1		1		1		1		0		0		0		0		0
309		65-69		2		0		1		generalicu		neuroortho		2		2		3		9		5		7		.		.		2		1		1		1		1		0		2		0		0		0
310		80-84		2		0		17		generalicu		neuroortho		2		2		2		3		5		.		.		.		2		1		2		1		1		0		1		1		0		0
311		60-64		1		0		13		generalicu		neuroortho		2		2		1		12		.		.		.		.		2		1		2		1		1		0		1		1		0		0
312		65-69		1		0		15		generalicu		neuroortho		2		2		1		5		.		.		.		.		2		1		2		1		1		0		1		1		0		1
313		75-79		2		0		17		generalicu		neuroortho		2		2		1		2		.		.		.		.		2		1		2		1		1		0		0		0		0		0
314		55-59		1		0		6		generalicu		neuroortho		2		2		2		3		33		.		.		.		2		1		1		1		1		0		1		1		0		0
315		80-84		1		0		16		generalicu		neuroortho		2		2		1		3		.		.		.		.		2		1		1		1		1		0		0		0		0		0
316		60-64		1		0		17		generalicu		neuroortho		2		2		2		9		5		.		.		.		2		1		2		1		1		0		1		1		0		0
317		45-49		1		0		4		generalicu		neuroortho		2		2		2		3		8		.		.		.		2		1		1		1		1		0		0		0		0		0
318		90-94		1		0		15		generalicu		neuroortho		2		2		1		4		.		.		.		.		2		1		2		1		1		0		0		0		0		0
319		75-79		1		0		8		generalicu		neuroortho		2		2		1		25		.		.		.		.		2		1		1		1		1		0		1		1		0		0
320		85-89		1		0		16		generalicu		neuroortho		2		2		1		5		.		.		.		.		2		1		2		1		1		0		1		0		0		0
321		60-64		2		0		6		generalicu		neuroortho		2		2		2		30		11		.		.		.		2		1		2		1		1		0		1		0		1		0
322		55-59		2		0		12		generalicu		neuroortho		2		2		1		10		.		.		.		.		2		1		2		1		1		0		1		0		1		1
323		60-64		1		0		16		generalicu		neuroortho		2		2		3		9		6		.		.		.		2		1		2		1		1		0		1		1		0		1
324		60-64		1		0		8		generalicu		neuroortho		2		2		1		3		.		.		.		.		2		1		1		1		1		0		0		1		0		0
325		80-84		1		0		6		generalicu		neuroortho		2		2		3		9		11		.		.		.		2		1		2		1		1		0		2		0		1		0
326		45-49		2		0		18		stemcelltransplant		oncology		2		1		1		.		28		.		.		.		1		2		1		0		.		0		1		0		0		0
327		65-69		2		0		8		stemcelltransplant		oncology		2		1		1		.		28		.		.		.		1		2		1		0		.		0		1		0		0		0
328		25-29		2		0		8		stemcelltransplant		oncology		2		1		2		.		28		7		.		.		1		2		1		0		.		0		1		0		0		0
329		55-59		1		0		15		stemcelltransplant		oncology		2		1		2		.		28		7		.		.		1		2		1		0		.		0		1		0		0		0
330		15-19		1		0		19		stemcelltransplant		oncology		2		1		2		.		28		7		.		.		1		2		1		0		.		0		0		0		0		0
331		45-49		2		0		36		stemcelltransplant		oncology		2		1		2		7				.		.		.		1		2		1		0		.		0		0		0		0		0
332		15-19		1		0		19		hematoward		oncology		2		1		2		5		3		.		.		.		2		1		1		1		1		0		0		0		0		0
333		65-69		1		0		1		hematoward		oncology		2		1		1		2		.		.		.		.		2		1		1		0		.		0		0		0		0		0
334		60-64		1		0		2		neuroward		neuroortho		2		1		1		5		.		.		.		.		2		1		1		1		1		0		0		0		0		0
335		80-84		1		0		5		neuroward		neuroortho		2		1		1		23		.		.		.		.		2		1		1		1		1		0		0		0		0		0
336		80-84		2		0		6		neuroward		neuroortho		2		1		1		10		.		.		.		.		2		1		2		1		1		0		1		0		0		0
337		20-24		2		1		15		COVIDICU		neuroortho		2		2		3		9		10		12		.		.		2		1		2		1		1		0		1		1		1		1
338		40-44		2		1		6		COVIDICU		neuroortho		2		2		1		25		.		.		.		.		2		1		2		1		1		0		0		0		0		0
339		70-74		1		1		4		COVIDICU		neuroortho		2		2		1		2		.		.		.		.		2		1		1		1		1		0		0		0		0		0
340		95-99		2		1		6		COVIDICU		neuroortho		2		2		1		23		.		.		.		.		2		1		2		1		1		0		0		0		0		0
341		65-69		1		1		2		COVIDICU		neuroortho		2		2		1		3		.		.		.		.		2		1		1		1		1		0		0		0		0		0
342		65-69		2		1		27		COVIDICU		neuroortho		2		2		3		9		10		12		.		.		2		1		2		1		1		0		1		1		0		0
343		70-74		1		1		4		COVIDICU		neuroortho		2		2		3		9		10		11		.		.		2		1		2		1		1		0		1		1		0		0
344		80-84		2		1		6		COVIDICU		neuroortho		2		2		1		2		.		.		.		.		2		1		1		1		1		0		0		0		0		0
345		55-59		1		1		30		COVIDICU		neuroortho		2		2		2		10		11		.		.		.		2		1		2		1		1		0		1		1		0		0
346		60-64		1		1		6		COVIDICU		neuroortho		2		2		2		10		12		.		.		.		2		1		2		1		1		0		0		0		0		0
347		45-49		1		0		16		hematoward		oncology		2		1		3		.		9		5		28		.		2		1		1		1		1		0		0		0		0		0
348		35-39		2		0		14		hematoward		oncology		2		1		1		3		.		.		.		.		2		1		1		1		1		0		0		0		0		0
349		80-84		1		0		6		hematoward		oncology		2		1		1		28		.		.		.		.		1		2		1		1		1		0		0		0		0		0
350		45-49		1		0		42		hematoward		oncology		2		1		1		3		.		.		.		.		1		2		1		0		.		0		0		0		0		0
351		60-64		2		0		2		hematoward		oncology		2		1		1		7		.		.		.		.		2		1		2		0		.		0		0		0		0		0
352		35-39		2		0		33		hematoward		oncology		2		1		2		2		.		.		.		.		2		1		2		0		.		0		0		0		0		0
353		55-59		2		0		20		hematoward		oncology		2		1		1		9		.		.		.		.		2		1		1		0		.		0		0		0		0		0
354		45-49		1		0		30		hematoward		oncology		2		1		3		.		3		.		.		.		2		1		1		1		1		0		0		0		0		0
355		60-64		1		0		1		hematoward		oncology		2		1		1		28		.		.		.		.		1		2		1		0		.		0		0		0		0		0
356		45-49		2		0		48		hematoward		oncology		2		1		3		9		10		28		.		.		2		1		1		1		1		0		0		0		0		0
357		75-79		1		0		15		hematoward		oncology		2		1		1		.		28		.		.		.		1		2		1		0		.		0		0		0		0		0
358		55-59		1		0		5		hematoward		oncology		2		1		2		3		28		.		.		.		2		1		1		1		1		0		0		0		0		0
359		60-64		1		0		21		hematoward		oncology		2		1		2		.		28		.		3		.		2		1		1		1		1		0		0		0		0		0
360		40-44		1		0		2		hematoward		oncology		2		1		2		28		10		.		.		.		2		1		2		0		.		0		0		0		0		0
361		70-74		1		0		9		hematoward		oncology		2		1		2		5		9		.		.		.		2		1		1		0		.		0		0		0		0		0
362		40-44		2		0		8		hematoward		oncology		2		1		3		11		5		7		.		.		2		1		1		1		0		0		0		0		0
363		65-69		2		0		7		hematoward		oncology		2		1		2		28		19		.		.		.		2		1		1		0		.		0		0		0		0		0
364		60-64		1		0		20		hematoward		oncology		2		1		1		3		.		.		.		.		2		1		1		1		1		0		0		0		0		0
365		40-44		2		0		22		hematoward		oncology		2		1		2		7		11		.		.		.		2		1		1		1		0		1		0		0		0		0
367		45-49		1		0		16		hematoward		oncology		2		1		2		3		5		.		.		.		2		1		1		1		1		0		1		0		0		0
368		40-44		1		0		19		hematoward		oncology		2		1		2		3		5		.		.		.		2		1		1		1		1		0		0		0		0		0
369		25-29		1		0		43		hematoward		oncology		2		1		2		3		5		.		.		.		2		1		1		1		1		0		0		0		0		0
370		45-49		2		0		23		hematoward		oncology		2		1		2		3		5		.		.		.		2		1		1		0		.		0		0		0		0		0
371		65-69		2		0		4		neurosurgÄ±cu		neuroortho		1		2		1		14		.		.		.		.		2		1		1		1		1		0		1		1		0		0
372		45-49		2		0		10		neurosurgÄ±cu		neuroortho		1		2		1		14		.		.		.		.		2		1		1		1		1		0		1		1		0		0
374		65-69		2		0		12		neurosurgÄ±cu		neuroortho		1		2		2		9		5		.		.		.		2		1		1		1		1		0		1		1		0		0
375		60-64		1		0		19		neurosurgÄ±cu		neuroortho		1		2		1		10		.		.		.		.		2		1		2		1		0		1		1		0		0		0
376		40-44		2		0		2		neurosurgÄ±cu		neuroortho		1		2		1		2		.		.		.		.		2		1		1		0		.		1		1		1		0		0
377		75-79		2		0		31		neurosurgÄ±cu		neuroortho		1		2		1		3		.		.		.		.		2		1		1		1		1		0		1		1		0		0
378		70-74		2		0		3		neurosurgÄ±cu		neuroortho		1		2		1		2		.		.		.		.		1		2		1		0		.		0		0		0		0		0
379		65-69		1		0		4		neurosurgÄ±cu		neuroortho		1		2		1		1		.		.		.		.		1		3		1		0		.		0		0		0		0		0
380		55-59		2		0		0		neurosurgÄ±cu		neuroortho		1		2		1		1		.		.		.		.		1		3		1		0		.		0		0		0		0		0
381		60-64		1		0		5		neurosurgÄ±cu		neuroortho		1		2		1		1		.		.		.		.		1		3		1		0		.		0		0		0		0		0
382		55-59		1		1		5		COVIDICU		neuroortho		2		2		2		5		9		.		.		.		2		1		2		1		1		0		1		0		0		0
383		55-59		1		1		17		COVIDICU		neuroortho		2		2		1		5		.		.		.		.		2		1		2		1		1		0		1		1		0		1
384		85-89		1		1		6		COVIDICU		neuroortho		2		2		1		2		.		.		.		.		2		1		1		1		1		0		0		0		0		0
385		20-24		1		1		8		COVIDICU		neuroortho		2		2		2		3		5		.		.		.		2		1		1		1		1		0		1		1		0		0
386		65-69		1		1		4		COVIDICU		neuroortho		2		2		1		14		.		.		.		.		2		1		1		1		1		0		0		0		0		0
387		90-94		1		1		4		COVIDICU		neuroortho		2		2		2		9		8		.		.		.		2		1		1		1		1		0		0		1		0		0
388		70-74		1		1		9		COVIDICU		neuroortho		2		2		1		3		.		.		.		.		2		1		1		1		1		0		0		0		0		0
389		85-89		2		1		0		COVIDICU		neuroortho		2		2		1		3		.		.		.		.		2		1		1		1		1		0		0		0		0		0
390		80-84		1		1		0		COVIDICU		neuroortho		2		2		1		9		.		.		.		.		2		1		1		1		1		0		1		0		0		0
391		75-79		2		1		9		COVIDICU		neuroortho		2		2		1		9		.		.		.		.		2		1		2		1		1		0		1		1		0		0
392		40-44		1		1		3		COVIDICU		neuroortho		2		2		2		9		5		.		.		.		2		1		1		1		1		0		0		0		0		0
393		75-79		1		1		6		COVIDICU		neuroortho		2		2		2		2		33		.		.		.		2		1		1		1		1		0		1		0		0		0
394		70-74		1		0		15		neurosurgÄ±cu		neuroortho		1		2		2		3		5		.		.		.		2		1		2		1		1		0		1		1		0		0
395		70-74		1		0		15		neurosurgÄ±cu		neuroortho		2		2		2		3		5		.		.		.		2		1		2		1		1		0		1		1		0		0
396		80-84		1		0		4		neurosurgÄ±cu		neuroortho		1		2		1		4		.		.		.		.		2		1		1		1		1		0		0		0		0		0
397		85-89		1		0		19		neurosurgÄ±cu		neuroortho		1		2		1		3		.		.		.		.		2		1		2		1		1		0		0		0		0		0
398		20-24		1		0		22		neurosurgÄ±cu		neuroortho		1		2		2		2		31		.		.		.		2		1		1		1		1		0		0		0		0		0
399		15-19		2		0		25		neurosurgÄ±cu		neuroortho		1		2		3		8		.		10		11		5		2		1		2		1		1		0		1		0		0		0
400		80-84		2		0		27		neurosurgÄ±cu		neuroortho		1		2		2		2		26		.		.		.		2		1		1		1		1		0		1		1		0		0
401		65-69		2		0		8		neurosurgÄ±cu		neuroortho		1		2		1		3		.		.		.		.		2		1		1		1		1		0		0		0		0		0
402		70-74		1		0		20		neurosurgÄ±cu		neuroortho		1		2		1		9		.		.		.		.		2		1		1		1		1		0		0		0		0		0
403		75-79		2		0		8		neurosurgÄ±cu		neuroortho		1		2		1		3		.		.		.		.		2		1		1		1		1		1		0		1		1		0
404		70-74		2		0		4		neurosurgÄ±cu		neuroortho		1		2		1		3		.		.		.		.		2		1		1		1		1		0		1		1		0		0
405		50-54		2		0		6		neurosurgÄ±cu		neuroortho		1		2		2		28		.		.		.		.		2		1		2		1		1		0		1		1		0		0
406		75-79		1		0		9		neurosurgÄ±cu		neuroortho		1		2		1		3		.		.		.		.		2		1		1		1		1		1		1		1		0		0
407		20-24		1		1		16		COVIDICU		neuroortho		2		2		2		12		28		.		.		.		2		1		2		1		1		1		1		1		0		0
408		95-99		1		1		5		COVIDICU		neuroortho		2		2		2		25		33		.		.		.		2		1		1		1		1		0		0		0		0		0
409		30-34		1		1		12		COVIDICU		neuroortho		2		2		1		10		.		.		.		.		2		1		2		1		1		1		0		0		0		0
410		80-84		2		1		11		COVIDICU		neuroortho		2		2		2		9		10		.		.		.		2		1		2		1		1		1		1		0		0		0
411		45-49		2		0		4		urology		oncology		1		1		1		1		.		.		.		.		1		3		1		0		.		1		0		0		0		0
412		50-54		1		0		2		urology		oncology		1		1		1		1		.		.		.		.		1		3		1		0		.		1		0		0		0		0
413		75-79		1		0		2		urology		oncology		1		1		1		2		.		.		.		.		1		3		1		0		.		1		0		0		0		0
414		70-74		1		0		1		urology		oncology		1		1		1		2		.		.		.		.		1		3		1		0		.		1		0		0		0		0
415		60-64		1		0		7		urology		oncology		1		1		1		9		.		.		.		.		2		1		1		1		1		1		0		0		0		0
416		70-74		1		0		6		urology		oncology		1		1		1		3		.		.		.		.		2		1		1		1		1		1		0		0		0		0
417		60-64		1		0		7		transward		oncology		1		1		2		5		24		.		.		.		2		1		2		1		1		1		0		0		0		0
418		45-49		1		0		5		transward		oncology		1		2		1		21		.		.		.		.		2		1		2		1		1		1		0		0		0		0
419		75-79		2		0		2		urology		oncology		1		1		1		1		.		.		.		.		1		3		1		0		.		1		0		0		0		0
420		40-44		1		0		8		transward		oncology		1		1		2		7		24		.		.		.		2		1		1		0		.		0		0		0		0		0
421		15-19		2		0		1		transward		oncology		1		1		1		3		.		.		.		.		2		1		1		1		1		1		0		0		0		0
422		40-44		1		0		6		gastroward		oncology		2		1		2		7		24		.		.		.		2		1		1		0		.		0		0		0		0		0
423		35-39		2		0		6		gastroward		oncology		2		1		1		9		.		.		.		.		2		1		1		1		1		0		0		0		0		0
424		65-69		2		0		15		gastroward		oncology		2		1		1		2		.		.		.		.		2		1		1		0		.		0		0		0		0		0
425		40-44		2		0		12		gastroward		oncology		2		1		1		2		.		.		.		.		2		1		1		1		1		0		0		0		0		0
426		55-59		1		0		50		gastroward		oncology		2		1		2		9		12		.		.		.		2		1		2		1		1		0		0		0		0		0
427		60-64		1		0		20		gastroward		oncology		2		1		2		9		26		.		.		.		2		1		2		1		1		0		0		0		0		0
428		25-29		2		0		2		gastrosurgery		oncology		1		1		1		9		.		.		.		.		2		1		1		1		1		0		0		0		0		0
429		70-74		2		0		2		gastroward		oncology		2		1		1		3		.		.		.		.		2		1		1		1		1		0		0		0		0		0
430		30-34		1		0		9		gastroward		oncology		2		1		2		7		24		.		.		.		2		1		1		0		.		0		0		0		0		0
431		60-64		1		0		22		gastrosurgery		oncology		1		1		1		3		.		.		.		.		2		1		1		1		1		1		0		0		0		0
432		55-59		1		0		34		gastrosurgery		oncology		1		1		2		2		24		.		.		.		1		3		1		0		.		1		1		0		0		0
433		15-19		1		0		15		gastrosurgery		oncology		1		1		2		2		24		.		.		.		1		3		1		0		.		1		0		0		0		0
434		65-69		1		0		8		gastrosurgery		oncology		1		1		1		9		.		.		.		.		2		1		1		1		1		1		0		0		0		0
435		25-29		2		0		2		gastrosurgery		oncology		1		1		2		7		24		.		.		.		2		1		1		0		.		0		0		0		0		0
436		45-49		2		0		5		gastrosurgery		oncology		1		1		2		2		24		.		.		.		2		1		1		0		.		1		0		0		0		0
437		55-59		2		0		9		gastrosurgery		oncology		1		1		2		2		24		.		.		.		1		3		1		0		.		1		0		0		0		0
438		65-69		1		0		13		gastrosurgery		oncology		1		1		2		5		9		.		.		.		2		1		1		1		1		0		0		0		0		0
439		70-74		1		0		20		gastrosurgery		oncology		1		1		2		2		24		.		.		.		1		3		1		0		.		1		0		0		0		0
440		50-54		2		0		14		gastrosurgery		oncology		1		1		1		3		.		.		.		.		2		1		1		1		1		0		0		0		0		0
441		65-69		2		0		36		gastrosurgery		oncology		1		1		1		9		.		.		.		.		2		1		1		1		1		1		0		0		0		0
442		55-59		2		0		22		gastrosurgery		oncology		1		1		2		3		11		.		.		.		2		1		1		1		1		1		1		0		0		0
443		70-74		1		0		4		gastrosurgery		oncology		1		1		2		2		24		.		.		.		2		1		1		0		.		1		0		0		0		0
444		55-59		1		0		4		gastrosurgery		oncology		1		1		2		2		24		.		.		.		2		1		1		0		.		1		0		0		0		0
445		50-54		1		0		10		gastrosurgery		oncology		1		1		2		3		5		.		.		.		2		1		2		1		1		1		0		0		0		0
446		70-74		1		0		8		gastrosurgery		oncology		1		1		2		25		24		.		.		.		2		1		1		1		1		1		0		0		0		0
447		40-44		1		0		22		gastrosurgery		oncology		1		1		2		23		24		.		.		.		2		1		1		1		1		1		0		0		0		0
448		40-44		1		0		7		gastrosurgery		oncology		1		1		2		9		24		.		.		.		2		1		1		1		1		1		0		0		0		0
449		50-54		1		0		41		gastrosurgery		oncology		1		1		2		9		5		.		.		.		2		1		2		1		1		1		0		0		0		0
450		65-69		1		0		8		gastrosurgery		oncology		1		1		2		2		24		.		.		.		1		3		1		0		.		1		0		0		0		0
451		20-24		1		0		9		gastrosurgery		oncology		1		1		2		2		24		.		.		.		2		1		1		1		1		1		0		0		0		0
452		45-49		2		0		13		gastrosurgery		oncology		1		1		1		2		.		.		.		.		2		1		1		1		1		0		0		0		0		0
453		65-69		1		0		10		gastrosurgery		oncology		1		1		1		9		.		.		.		.		2		1		1		1		1		1		0		0		0		0
454		55-59		2		0		13		gastrosurgery		oncology		1		1		1		2		.		.		.		.		1		3		1		0		.		1		0		0		0		0
455		65-69		1		0		43		gastrosurgery		oncology		1		1		2		9		12		.		.		.		2		1		2		1		1		1		0		0		0		0
456		50-54		2		0		35		gastrosurgery		oncology		1		1		2		9		5		.		.		.		2		1		2		1		1		1		0		0		0		0
457		55-59		1		0		17		orthopedics		neuroortho		1		1		2		3		5		.		.		.		2		1		1		1		1		1		0		0		0		0
458		75-79		1		0		2		orthopedics		neuroortho		1		1		1		3		.		.		.		.		2		1		1		1		1		0		0		0		0		0
459		70-74		2		0		6		orthopedics		neuroortho		1		1		2		4		7		.		.		.		2		1		1		0		.		0		0		0		0		0
460		15-19		2		0		2		neurosurgward		neuroortho		1		1		2		1		6		.		.		.		2		1		1		0		.		0		0		0		0		0
461		50-54		2		0		6		neurosurgward		neuroortho		1		1		1		1		.		.		.		.		1		3		1		0		.		1		0		0		0		0
462		75-79		2		0		8		neurosurgward		neuroortho		1		1		1		1		.		.		.		.		1		3		1		0		.		0		0		0		0		0
463		50-54		2		0		1		neurosurgward		neuroortho		1		1		1		14		.		.		.		.		2		1		1		1		1		0		0		0		0		0
464		55-59		1		0		1		neurosurgward		neuroortho		1		1		1		1		.		.		.		.		1		3		1		0		.		0		0		0		0		0
465		55-59		1		0		5		gensurgeryward		oncology		1		1		2		2		24		.		.		.		2		1		1		0		.		1		0		0		0		0
466		30-34		2		0		2		gensurgeryward		oncology		1		1		2		7		24		.		.		.		2		1		1		0		0		0		0		0		0		0
467		35-39		1		0		0		gensurgeryward		oncology		1		1		2		2		24		.		.		.		2		1		1		1		1		0		0		0		0		0
468		35-39		1		0		20		urology		oncology		1		1		1		11		.		.		.		.		2		1		2		1		1		1		0		0		0		0
469		75-79		1		0		16		urology		oncology		1		1		1		2		.		.		.		.		1		3		1		0		.		1		0		0		0		0
470		45-49		1		0		20		gensurgeryward		oncology		1		1		1		9		.		.		.		.		2		1		2		1		1		1		0		0		0		0
471		50-54		1		0		1		urology		oncology		1		1		1		2		.		.		.		.		2		1		1		0		.		0		0		0		0		0
472		65-69		1		0		9		urology		oncology		1		1		1		2		.		.		.		.		2		1		1		0		.		0		0		0		0		0
473		95-99		1		0		5		urology		oncology		1		1		1		5		.		.		.		.		2		1		2		1		1		1		0		0		0		0
474		60-64		2		0		37		urology		oncology		1		1		3		5		11		7		.		.		2		1		2		1		1		0		0		0		0		0
475		25-29		1		0		11		urology		oncology		1		1		2		9		5		.		.		.		2		1		2		1		1		0		0		0		0		0
476		65-69		1		0		2		urology		oncology		1		1		1		2		.		.		.		.		2		1		1		0		.		0		0		0		0		0
477		65-69		1		0		3		urology		oncology		1		1		2		2		3		.		.		.		1		3		1		0		.		1		0		0		0		0
478		55-59		1		0		5		urology		oncology		1		1		1		3		.		.		.		.		2		1		1		0		.		0		0		0		0		0
479		50-54		1		0		2		urology		oncology		1		1		2		9		5		.		.		.		2		1		1		1		1		1		0		0		0		0
481		55-59		1		0		3		urology		oncology		1		1		1		1		.		.		.		.		1		3		1		0		.		1		0		0		0		0
482		50-54		1		0		3		urology		oncology		1		1		1		1		.		.		.		.		1		3		1		0		.		1		0		0		0		0
483		75-79		1		0		1		urology		oncology		1		1		1		1		.		.		.		.		1		3		1		0		.		1		0		0		0		0
484		75-79		1		0		1		urology		oncology		1		1		1		1		.		.		.		.		1		3		1		0		.		1		0		0		0		0
485		55-59		1		0		9		urology		oncology		1		1		1		2		.		.		.		.		1		3		1		0		.		1		0		0		0		0
486		60-64		1		0		49		urology		oncology		1		1		2		3		.		.		.		.		2		1		2		1		1		1		0		0		0		0
487		60-64		1		0		1		urology		oncology		1		1		1		1		.		.		.		.		1		3		1		0		.		1		0		0		0		0
488		45-49		2		0		1		urology		oncology		1		1		1		2		.		.		.		.		2		1		1		0		.		1		0		0		0		0
489		70-74		2		0		5		urology		oncology		1		1		1		23		.		.		.		.		2		1		2		1		1		0		0		0		0		0
490		70-74		2		0		0		urology		oncology		1		1		1		1		.		.		.		.		1		3		1		0		.		1		0		0		0		0
491		25-29		1		0		1		urology		oncology		1		1		1		1		.		.		.		.		1		3		1		0		.		1		0		0		0		0
492		60-64		1		0		6		urology		oncology		1		1		1		1		.		.		.		.		2		1		1		0		.		0		0		0		0		0
493		25-29		1		0		2		urology		oncology		1		1		1		1		.		.		.		.		1		3		1		0		.		1		0		0		0		0
494		60-64		1		0		3		urology		oncology		1		1		1		9		.		.		.		.		2		1		2		1		1		1		0		0		0		0
495		60-64		1		0		6		urology		oncology		1		1		1		2		.		.		.		.		2		1		1		0		.		0		0		0		0		0
496		65-69		1		0		5		urology		oncology		1		1		1		23		.		.		.		.		2		1		2		1		1		0		0		0		0		0
497		70-74		1		0		13		urology		oncology		1		1		1		23		.		.		.		.		2		1		2		1		1		1		0		0		0		0
498		30-34		1		0		10		urology		oncology		1		1		1		9		.		.		.		.		2		1		2		1		1		1		0		0		0		0
499		70-74		1		0		4		urology		oncology		1		1		1		23		.		.		.		.		1		3		1		0		.		1		0		0		0		0
500		55-59		1		0		1		neurosurgward		neuroortho		1		1		1		1		.		.		.		.		1		3		1		0		.		0		0		0		0		0
501		50-54		1		0		2		neurosurgward		neuroortho		1		1		1		2		.		.		.		.		2		1		1		0		.		0		0		0		0		0
502		20-24		1		0		5		neurosurgward		neuroortho		1		1		1		1		.		.		.		.		1		3		1		0		.		0		0		0		0		0
503		65-69		1		0		5		orthopedics		neuroortho		1		1		1		1		.		.		.		.		2		1		1		0		.		0		0		0		0		0
504		80-84		1		1		2		COVIDICU		neuroortho		2		2		1		3		.		.		.		.		2		1		1		1		1		0				0		0		0
505		85-89		2		1		5		COVIDICU		neuroortho		2		2		1		2		.		.		.		.		2		1		1		1		1		0		0		0		0		0
506		80-84		1		1		20		COVIDICU		neuroortho		2		2		1		3		.		.		.		.		2		1		2		1		1		0		1		0		0		0
507		75-79		2		1		31		COVIDICU		neuroortho		2		2		3		9		5		26		.		.		2		1		2		1		1		0		1		1		0		0
509		85-89		2		1		7		COVIDICU		neuroortho		2		2		2		3		5		.		.		.		2		1		1		1		1		0		1		1		0		0
510		55-59		1		1		3		COVIDICU		neuroortho		2		2		3		9		29		26		.		.		2		1		1		1		1		0		1		1		0		0
511		80-84		1		1		6		COVIDICU		neuroortho		2		2		2		9		5		.		.		.		2		1		2		1		1		0		0		0		0		0
512		95-99		1		1		16		COVIDICU		neuroortho		2		2		2		9		26		.		.		.		2		1		2		1		1		0		1		1		0		0
513		45-49		2		0		7		neurosurgward		neuroortho		1		1		1		2		.		.		.		.		1		3		1		0		.		1		0		0		0		0
514		35-39		1		0		2		neurosurgward		neuroortho		1		1		1		3		.		.		.		.		2		1		1		1		1		1		0		0		0		0
515		35-39		1		0		4		neurosurgward		neuroortho		1		1		1		2		.		.		.		.		1		3		1		0		.		1		0		0		0		0
516		60-64		1		0		5		neurosurgward		neuroortho		1		1		1		4		.		.		.		.		1		3		1		0		.		1		0		0		0		0
517		50-54		1		0		19		neurosurgward		neuroortho		1		1		1		29		.		.		.		.		2		1		2		1		1		1		0		0		0		0
518		20-24		1		0		10		neurosurgward		neuroortho		1		1		1		2		.		.		.		.		1		3		1		0		.		0		0		0		0		0
519		40-44		1		0		1		neurosurgward		neuroortho		1		1		1		1		.		.		.		.		1		3		1		0		.		1		0		0		0		0
520		65-69		2		0		6		medoncology		oncology		2		1		1		9		.		.		.		.		2		1		1		1		0		1		0		0		0		0
521		30-34		1		0		9		nephro		oncology		2		1		1		23		.		.		.		.		2		1		1		1		1		0		0		0		0		1
522		85-89		1		0		19		palliative		oncology		2		2		1		3		.		.		.		.		2		1		2		1		1		0		1		0		0		0
523		85-89		1		0		22		palliative		oncology		2		2		1		9		.		.		.		.		2		1		2		1		1		0		0		0		0		0
524		65-69		2		0		13		palliative		oncology		2		2		1		3		.		.		.		.		2		1		1		1		1		1		0		0		0		0
525		70-74		1		0		9		gensurgeryward		oncology		1		1		1		3		.		.		.		.		1		3		1		1		1		1		0		0		0		0
526		20-24		1		0		1		gensurgeryward		oncology		1		1		1		1		.		.		.		.		1		3		1		0		.		1		0		0		0		0
527		50-54		2		0		1		gensurgeryward		oncology		1		1		1		1		.		.		.		.		1		3		1		0		.		1		0		0		0		0
528		80-84		1		0		20		palliative		oncology		2		2		3		9		5		12		.		.		2		1		2		1		1		0		1		0		0		0
529		65-69		2		0		53		palliative		oncology		2		2		1		9		.		.		.		.		2		1		2		1		1		0		1		0		0		0
530		50-54		1		0		92		palliative		oncology		2		2		3		9		5		23		.		.		2		1		2		1		1		1		0		0		0		0
531		85-89		1		0		8		generalicu		neuroortho		2		2		2		9		5		.		.		.		2		1		1		1		1		1		0		1		0		0
532		65-69		1		0		12		generalicu		neuroortho		2		2		2		9		30		.		.		.		2		1		2		1		1		1		0		1		0		0
533		70-74		2		0		6		generalicu		neuroortho		2		2		1		3				.		.		.		2		1		1		1		1		1		0		0		0		0
534		60-64		1		0		6		generalicu		neuroortho		2		2		3		9		5		10		.		.		2		1		2		1		1		1		1		1		0		0
535		80-84		2		0		8		generalicu		neuroortho		2		2		4		9		10		12		30		.		2		1		2		1		1		1		1		1		0		0
536		55-59		2		0		2		generalicu		neuroortho		2		2		1		5		.		.		.		.		2		1		1		1		0		0		0		0		0		0
537		95-99		2		0		2		generalicu		neuroortho		2		2		2		9		5		.		.		.		2		1		1		1		1		0		0		1		0		0
538		50-54		1		0		24		generalicu		neuroortho		2		2		2		9		5		.		.		.		2		1		1		1		1		0		0		0		0		0
539		90-94		2		0		31		generalicu		neuroortho		2		2		2		10		11		.		.		.		2		1		1		1		1		1		0		1		0		0
540		25-29		2		0		1		generalicu		neuroortho		2		2		1		3		.		.		.		.		2		1		1		1		1		1		1		0		0		0
541		65-69		1		1		21		COVIDICU		neuroortho		2		2		2		9		5		.		.		.		2		1		1		1		1		0		1		0		0		0
542		65-69		2		1		6		COVIDICU		neuroortho		2		2		2		9		5		.		.		.		2		1		1		1		1		1		1		0		0		0
543		75-79		1		1		8		COVIDICU		neuroortho		2		2		1		23		.		.		.		.		2		1		1		1		1		0		0		0		0		0
544		60-64		2		1		8		COVIDICU		neuroortho		2		2		1		2		.		.		.		.		2		1		1		1		1		0		0		0		0		0
545		50-54		1		0		13		thoracicsurgeryward		cardiovascular		1		1		1		9		.		.		.		.		2		1		1		0		.		0		0		0		1		0
546		55-59		2		0		6		cvsward		cardiovascular		1		1		1		7		.		.		.		.		2		1		1		0		.		0		0		0		0		0
547		55-59		1		0		6		cvsward		cardiovascular		1		1		1		19		.		.		.		.		2		1		1		0		.		0		0		0		0		0
548		75-79		2		0		2		thoracicsurgeryward		cardiovascular		1		1		1		9		.		.		.		.		2		1		1		0		.		1		0		0		0		0
549		60-64		1		0		13		thoracicsurgeryward		cardiovascular		1		1		1		1		.		.		.		.		1		2		1		0		.		0		0		0		0		0
550		65-69		1		0		1		thoracicsurgeryward		cardiovascular		1		1		1		35		.		.		.		.		2		1		1		0		.		0		0		0		0		0
551		85-89		1		0		1		generalicu		cardiovascular		2		2		2		9		5		.		.		.		2		1		1		1		1		0		1		1		0		0
552		70-74		1		0		40		generalicu		cardiovascular		2		2		3		30		.		26		.		.		2		1		2		1		1		0		1		1		0		0
553		70-74		2		0		3		generalicu		cardiovascular		2		2		1		7		.		.		.		.		2		1		1		0		.		0		0		1		0		0
554		45-49		2		0		10		generalicu		cardiovascular		2		2		2		2		24		.		.		.		2		1		1		1		1		0		1		1		0		0
555		80-84		1		0		1		generalicu		cardiovascular		2		2		1		4		.		.		.		.		1		3		1		0		.		0		0		0		0		0
556		70-74		1		0		13		generalicu		cardiovascular		2		2		2		9		26		.		.		.		2		1		1		1		1		0		0		0		1		0
557		80-84		1		0		22		generalicu		cardiovascular		2		2		1		2		.		.		.		.		2		1		1		1		1		0		0		0		0		0
558		85-89		1		0		5		generalicu		cardiovascular		2		2		3		9		12		33		.		.		2		1		1		1		1		0		0		0		0		0
559		70-74		2		0		17		generalicu		cardiovascular		2		2		2		9		5		.		.		.		2		1		2		1		1		0		0		0		0		0
560		75-79		1		0		5		generalicu		cardiovascular		2		2		1		3		.		.		.		.		2		1		1		1		1		0		1		0		0		0
561		75-79		1		0		5		generalicu		cardiovascular		2		2		2		9		26		.		.		.		2		1		1		1		1		0		0		0		0		0
562		90-94		2		0		5		generalicu		cardiovascular		2		2		1		2		.		.		.		.		2		1		1		1		1		0		1		1		0		0
563		70-74		2		0		3		generalicu		cardiovascular		2		2		2		2		33		.		.		.		2		1		1		1		1		0		1		0		0		0
564		85-89		2		0		60		generalicu		cardiovascular		2		2		4		9		11		26		30		.		2		1		2		1		1		0		0		0		0		0
565		65-69		1		0		12		cvsicu		cardiovascular		1		2		1		3		.		.		.		.		2		1		2		1		1		0		0		0		0		0
566		55-59		1		0		20		thoracicsurgeryward		cardiovascular		1		1		1		9		.		.		.		.		2		1		1		0		.		0		0		0		0		0
567		65-69		2		0		48		thoracicsurgeryward		cardiovascular		1		1		1		9		.		.		.		.		2		1		2		1		1		0		0		0		0		0
568		55-59		1		0		16		thoracicsurgeryward		cardiovascular		1		1		1		3		.		.		.		.		2		1		1		0		.		0		0		0		0		0
569		60-64		1		0		15		thoracicsurgeryward		cardiovascular		1		1		1		1		.		.		.		.		1		3		1		0		.		0		0		0		0		0
570		50-54		1		0		48		thoracicsurgeryward		cardiovascular		1		1		2		26		21		.		.		.		2		1		1		1		1		0		0		0		0		0
571		45-49		2		0		11		neuroÄ±cu		cardiovascular		2		2		2		3		5		.		.		.		2		1		1		1		1		0		1		0		0		0
572		50-54		1		0		20		neuroÄ±cu		cardiovascular		2		2		1		9		.		.		.		.		2		1		1		1		1		0		0		0		0		0
573		80-84		2		0		21		neuroÄ±cu		cardiovascular		2		2		1		3		.		.		.		.		2		1		1		1		1		0		0		0		0		0
574		65-69		1		0		8		cvsward		cardiovascular		1		1		1		1		.		.		.		.		1		3		1		0		.		1		1		0		0		0
575		80-84		2		0		16		neuroÄ±cu		cardiovascular		1		1		2		3		26		.		.		.		2		1		2		1		1		0		0		1		0		0
576		75-79		2		0		12		neuroÄ±cu		cardiovascular		2		2		1		3		.		.		.		.		2		1		1		1		1		0		0		1		0		0
577		70-74		2		0		39		neuroÄ±cu		cardiovascular		2		2		2		9		5		.		.		.		2		1		2		1		1		0		0		0		0		0
578		90-94		2		0		44		neuroÄ±cu		cardiovascular		2		2		1		26		.		.		.		.		2		1		2		1		1		0		0		0		0		0
579		70-74		1		0		48		neuroÄ±cu		cardiovascular		2		2		1		9		.		.		.		.		2		1		2		1		1		0		0		1		0		0
580		60-64		2		0		46		neuroÄ±cu		cardiovascular		2		2		1		.		.		.		.		.		2		1		2		1		1		0		0		3		0		0
581		65-69		2		0		67		neuroÄ±cu		cardiovascular		2		2		1		7		.		.		.		.		2		1		1		1		1		0		0		0		0		0
582		70-74		1		0		8		neuroÄ±cu		cardiovascular		2		2		1		3		.		.		.		.		2		1		1		1		1		0		0		0		0		0
583		80-84		2		0		7		cardioicu		cardiovascular		2		2		1		8		.		.		.		.		2		1		1		1		1		0		0		0		0		0
584		60-64		1		0		4		cardioicu		cardiovascular		2		2		1		2		.		.		.		.		1		2		1		0		.		0		0		0		0		0
585		75-79		2		0		12		cardioicu		cardiovascular		2		2		1		9		.		.		.		.		2		1		1		1		1		0		0		0		0		0
586		85-89		1		0		12		neuroÄ±cu		cardiovascular		2		2		1		23		.		.		.		.		2		1		1		1		1		0		0		0		0		0
587		75-79		2		0		16		neuroÄ±cu		cardiovascular		2		2		1		3		.		.		.		.		2		1		1		1		1		0		0		0		0		0
588		80-84		2		0		5		generalicu		cardiovascular		2		2		1		7		.		.		.		.		1		2		1		0		.		0		0		0		0		0
589		80-84		1		0		18		generalicu		cardiovascular		2		2		3		9		10		.		28		.		2		1		2		1		1		0		1		1		0		0
590		55-59		1		0		9		generalicu		cardiovascular		2		2		2		9		26		.		.		.		2		1		1		1		1		0		0		1		0		1
591		50-54		1		0		29		generalicu		cardiovascular		2		2		2		9		5		.		.		.		2		1		1		1		1		0		0		0		0		1
592		75-79		1		0		11		generalicu		cardiovascular		2		2		1		33		.		.		.		.		2		1		2		1		1		0		0		0		0		0
593		25-29		1		0		21		respÄ±cu		cardiovascular		2		2		2		12		10		.		.		.		2		1		2		1		1		0		0		0		0		0
594		55-59		1		0		11		respÄ±cu		cardiovascular		2		2		1		35		.		.		.		.		2		1		1		0		.		0		0		0		0		0
595		70-74		2		0		3		respÄ±cu		cardiovascular		2		2		1		2		.		.		.		.		2		1		2		1		1		0		0		0		0		1
596		80-84		2		0		6		respÄ±cu		cardiovascular		2		2		1		.		.		.		.		.		2		1		1		1		1		0		1		1		0		0
597		30-34		1		0		39		generalicu		cardiovascular		2		2		3		11		26		21		.		.		2		1		2		1		1		0		1		0		1		0
598		85-89		1		0		37		generalicu		cardiovascular		2		2		3		8		11		26		.		.		2		1		2		1		1		0		1		0		1		0
599		60-64		1		0		22		generalicu		cardiovascular		2		2		3		9		5		.		26		21		2		1		1		1		1		0		0		0		0		1
600		65-69		1		0		12		generalicu		cardiovascular		2		2		1		3		.		.		.		.		2		1		1		1		1		0		1		1		0		1
601		90-94		2		0		18		generalicu		cardiovascular		2		2		1		3		.		.		.		.		2		1		1		1		1		0		1		0		1		1
602		65-69		1		0		50		generalicu		cardiovascular		2		2		1		10		.		.		.		.		2		1		1		1		0		0		1		0		1		0
603		20-24		1		0		5		MEDICU		general		2		2		3		1		24		34		.		.		1		2		1		1		0		0		1		0		0		0
604		80-84		1		0		2		MEDICU		general		2		2		2		9		5		.		.		.		2		1		1		1		1		0		0		0		0		0
605		75-79		2		0		2		MEDICU		general		2		2		1		8		.		.		.		.		2		1		2		1		1		0		0		0		0		0
606		55-59		1		0		10		MEDICU		general		2		2		1		9		.		.		.		.		2		1		2		1		1		0		1		1		0		0
607		55-59		2		0		5		MEDICU		general		2		2		2		9		5		.		.		.		2		1		1		1		1		0		1		1		0		0
608		70-74		1		0		4		MEDICU		general		2		2		1		3		.		.		.		.		2		1		2		1		1		0		0		0		0		0
609		75-79		2		0		3		MEDICU		general		2		2		1		2		.		.		.		.		2		1		1		1		1		0		1		1		0		0
610		80-84		1		0		4		MEDICU		general		2		2		1		3		.		.		.		.		2		1		2		1		1		0		1		1		0		0
611		85-89		2		0		5		MEDICU		general		2		2		1		9		.		.		.		.		2		1		2		1		1		0		1		1		0		0
612		85-89		1		0		5		MEDICU		general		2		2		1		3		.		.		.		.		2		1		1		1		1		0		0		0		0		0
613		85-89		1		0		4		MEDICU		general		2		2		1		2		.		.		.		.		2		1		2		1		1		0		0		0		0		0
614		85-89		1		0		3		MEDICU		general		2		2		2		5		9		.		.		.		2		1		2		1		1		0		0		0		0		0
615		45-49		1		0		3		MEDICU		general		2		2		1		23		.		.		.		.		2		1		2		1		1		0		0		0		0		0
616		50-54		1		0		37		MEDICU		general		2		2		3		8		10		5		.		.		2		1		2		1		1		1		1		0		0		0
617		85-89		1		0		4		MEDICU		general		2		2		1		9		.		.		.		.		2		1		1		1		1		1		1		0		0		0
618		65-69		2		0		3		MEDICU		general		2		2		1		25		.		.		.		.		2		1		1		1		1		1		0		0		0		0
619		60-64		1		0		45		MEDICU		general		2		2		1		9		.		.		.		.		2		1		2		1		1		1		1		0		0		0
620		55-59		1		0		3		gastroward		general		2		1		1		2		.		.		.		.		2		1		1		0		.		0		0		0		0		0
621		65-69		2		0		18		gastroicu		general		2		2		1		2		.		.		.		.		2		1		1		0		.		0		0		0		0		0
622		25-29		2		0		12		gastroicu		general		2		2		1		2		.		.		.		.		2		1		1		1		1		0		0		0		0		0
623		25-29		2		0		4		gastroicu		general		2		2		2		2		24		.		.		.		2		1		1		1		1		0		0		0		0		0
624		75-79		2		0		7		gastroicu		general		2		2		1		9		.		.		.		.		2		1		2		1		1		1		0		0		0		0
625		55-59		1		0		3		gastroicu		general		2		2		1		2		.		.		.		.		2		1		1		0		.		0		0		0		0		0
626		35-39		2		1		3		covidward		obsgyn		2		1		1		33		.		.		.		.		2		1		1		1		1		0		0		0		0		0
627		25-29		2		1		3		covidward		obsgyn		2		1		1		2		.		.		.		.		2		1		1		1		1		0		0		0		0		0
628		20-24		2		1		4		covidward		obsgyn		2		1		1		2		.		.		.		.		2		1		1		1		1		0		0		0		0		0
629		25-29		2		1		12		covidward		obsgyn		2		1		1		2		.		.		.		.		2		1		1		1		1		0		0		0		0		0
630		20-24		2		1		4		covidward		obsgyn		2		1		1		2		.		.		.		.		2		1		1		1		1		1		0		0		0		0
631		25-29		2		1		8		covidward		obsgyn		2		1		1		2		.		.		.		.		2		1		1		1		1		0		0		0		0		0
632		20-24		2		0		1		obsgynward		obsgyn		1		1		1		4		.		.		.		.		1		2		1		0		.		0		0		0		0		0
633		25-29		2		0		1		obsgynward		obsgyn		1		1		1		4		.		.		.		.		2		1		1		0		.		0		0		0		0		0
634		15-19		2		0		4		obsgynward		obsgyn		1		1		1		1		.		.		.		.		1		3		1		0		.		1		0		0		0		0
635		15-19		2		0		1		obsgynward		obsgyn		1		1		1		4		.		.		.		.		1		2		1		0		.		0		0		0		0		0
636		20-24		2		0		1		obsgynward		obsgyn		1		1		1		1		.		.		.		.		1		2		1		0		.		1		0		0		0		0
637		35-39		2		0		1		obsgynward		obsgyn		1		1		1		4		.		.		.		.		1		2		1		0		.		1		0		0		0		0
638		15-19		2		0		2		obsgynward		obsgyn		1		1		1		2		.		.		.		.		1		3		1		0		.		1		0		0		0		0
639		20-24		2		0		1		obsgynward		obsgyn		1		1		1		27		.		.		.		.		1		2		1		0		.		0		0		0		0		0
640		25-29		2		0		1		obsgynward		obsgyn		1		1		1		27		.		.		.		.		1		2		1		0		.		1		0		0		0		0
641		15-19		2		0		20		obsgynward		obsgyn		1		1		2		39		34		.		.		.		2		1		1		1		0		1		0		0		0		0
642		30-34		2		0		4		obsgynward		obsgyn		1		1		1		2		.		.		.		.		2		1		1		0		.		0		0		0		0		0
643		15-19		2		0		1		obsgynward		obsgyn		1		1		1		27		.		.		.		.		1		2		1		0		.		0		0		0		0		0
644		35-39		1		0		3		orthopedics		neuroortho		1		1		1		1		.		.		.		.		2		1		1		0		.		1		0		0		0		0
645		30-34		1		0		1		orthopedics		neuroortho		1		1		1		1		.		.		.		.		1		3		1		0		.		1		0		0		0		0
646		60-64		1		0		4		orthopedics		neuroortho		1		1		1		1		.		.		.		.		1		3		1		0		.		1		0		0		0		0
647		65-69		2		0		7		gastroward		general		2		1		1		2		.		.		.		.		2		1		1		0		.		0		0		0		0		0
648		40-44		1		0		10		gastroward		general		2		1		1		32		.		.		.		.		2		1		1		1		1		0		0		0		0		0
649		75-79		2		0		3		gastroward		general		2		1		1		24		.		.		.		.		2		1		1		0		.		0		0		0		0		0
650		80-84		1		0		7		gastroward		general		2		1		1		3		.		.		.		.		2		1		1		1		1		0		0		0		0		0
651		35-39		2		0		10		gastroward		general		2		1		1		9		.		.		.		.		2		1		2		1		1		0		0		0		0		0
652		45-49		2		0		4		gastroward		general		2		1		1		2		.		.		.		.		2		1		1		1		1		0		0		0		0		0
653		60-64		1		0		20		INTWARD		general		2		1		3		3		5		7		.		.		2		1		2		1		1		0		0		0		0		0
654		90-94		1		0		16		INTWARD		general		2		1		2		3		5		.		.		.		2		1		2		1		1		0		0		0		0		0
655		80-84		2		0		15		INTWARD		general		2		1		2		2		6		.		.		.		2		1		1		1		1		0		0		0		0		0
656		70-74		1		0		29		INTWARD		general		2		1		2		2		6		.		.		.		2		1		2		1		1		0		0		0		0		0
657		85-89		2		0		28		INTWARD		general		2		1		3		9		5		.		.		.		2		1		2		1		1		0		0		0		1		0
658		20-24		2		0		21		INTWARD		general		2		1		1		23		.		.		.		.		2		1		2		1		1		0		0		0		0		0
659		70-74		1		0		18		gastroward		general		2		1		2		7		24		.		.		.		2		1		1		0		0		0		0		0		0		0
660		70-74		1		0		15		gastroward		general		2		1		1		2				.		.		.		2		1		1		1		1		0		0		0		0		0
661		70-74		1		0		19		generalicu		general		2		2		3		7		10		5		.		.		2		1		1		1		1		0		1		1		0		0
662		90-94		1		0		11		generalicu		general		2		2		2		3		5		.		.		.		2		1		2		1		1		0		0		0		0		0
663		65-69		1		0		3		generalicu		general		2		2		1		2		.		.		.		.		1		3		1		0		.		0		0		0		0		0
664		15-19		1		0		16		generalicu		general		2		2		1		3		.		.		.		.		2		1		1		1		1		1		0		0		0		0
665		50-54		1		0		16		generalicu		general		2		2		2		25		11		.		.		.		2		1		1		1		1		0		0		1		0		0
666		65-69		2		0		8		generalicu		general		2		2		2		4		7		.		.		.		2		1		1		0		.		0		1		0		0		0
667		65-69		1		0		31		gensurgicu		general		1		2		2		9		5		.		.		.		2		1		1		1		1		1		1		1		0		0
668		40-44		1		0		18		gensurgicu		general		1		2		2		9		30		.		.		.		2		1		1		1		1		1		1		1		0		1
669		55-59		1		0		4		gensurgicu		general		1		2		1		2		.		.		.		.		2		1		1		0		.		1		1		1		0		0
670		55-59		1		0		6		gensurgicu		general		1		2		1		2		.		.		.		.		1		2		1		0		.		1		1		0		0		0
671		50-54		1		0		49		gensurgicu		general		1		2		2		9		5		.		.		.		2		1		1		1		1		1		1		1		0		1
672		65-69		1		0		59		gensurgicu		general		1		2		2		9		30		.		.		.		2		1		1		1		1		0		1		1		1		0
673		75-79		1		0		11		generalicu		general		2		2		3		9		5		12		.		.		2		1		2		1		1		0		1		1		0		0
674		35-39		1		0		19		generalicu		general		2		2		3		9		5		10		.		.		2		1		2		1		1		0		1		1		0		0
675		65-69		2		0		43		generalicu		general		2		2		3		9		6		.		.		.		2		1		1		1		1		0		1		1		1		0
676		65-69		2		0		84		generalicu		general		2		2		2		5		.		.		.		.		2		1		2		1		1		0		1		1		1		0
677		65-69		1		0		12		generalicu		general		2		2		1		9		.		.		.		.		2		1		2		1		1		0		1		1		1		0
678		65-69		1		0		30		gastroicu		general		2		2		1		9		.		.		.		.		2		1		1		1		1		0		0		0		0		0
679		80-84		1		0		3		gastroward		general		2		1		1		3		.		.		.		.		2		1		1		1		1		0		0		0		0		0
680		30-34		2		0		12		gastroward		general		2		1		1		2		.		.		.		.		2		1		1		1		1		0		0		0		0		0
681		70-74		2		0		12		gastroward		general		2		1		1		3		.		.		.		.		2		1		1		1		1		0		0		0		0		0
682		55-59		2		0		12		gastroward		general		2		1		2		3		5		.		.		.		2		1		1		1		1		0		1		0		0		0
683		45-49		1		0		1		gastroward		general		2		1		1		3		.		.		.		.		2		1		2		1		1		0		0		0		0		0
684		40-44		1		0		11		gastroward		general		2		1		1		3		.		.		.		.		2		1		1		1		1		0		0		0		0		0
685		25-29		1		0		19		gastroicu		general		2		2		2		24		.		.		.		.		2		1		1		0		.		0		0		0		0		0
686		55-59		1		0		11		gastroward		general		2		1		1		2		.		.		.		.		2		1		1		0		.		0		0		0		0		0
687		35-39		1		0		6		gastroward		general		2		1		3		9		5		26		.		.		2		1		2		1		1		0		0		0		0		0
688		70-74		2		0		12		gastroward		general		2		1		2		3		.		.		.		.		2		1		1		1		1		0		0		0		0		0
689		50-54		2		0		3		gastroward		general		2		1		1		2		.		.		.		.		2		1		1		0		.		0		0		0		0		0
690		30-34		2		0		12		gastroward		general		2		1		1		2		.		.		.		.		2		1		1		1		1		0		0		0		0		0
691		50-54		1		0		16		INTWARD		general		2		1		2		28		.		.		.		.		2		1		1		1		1		0		0		0		0		0
692		70-74		2		0		11		INTWARD		general		2		1		2		3		5		.		.		.		2		1		1		1		1		0		0		0		0		0
693		55-59		1		0		1		gastroward		general		2		1		2		9		24		.		.		.		2		1		2		1		1		0		0		0		0		0
694		80-84		2		0		7		endocrin		general		2		1		1		2		.		.		.		.		2		1		2		1		1		0		0		0		0		0
695		80-84		1		0		5		INTWARD		general		2		1		1		3		.		.		.		.		2		1		1		1		1		0		0		0		0		0
696		60-64		2		0		2		gastroward		general		2		1		2		7		24		.		.		.		2		1		1		0		.		0		0		0		0		0
697		75-79		2		0		1		gastroward		general		2		1		1		2		.		.		.		.		2		1		1		1		1		0		0		0		0		0
698		20-24		2		0		7		gastroward		general		2		1		2		7		24		.		.		.		2		1		1		0		.		0		0		0		0		0
699		75-79		2		1		9		covidward		general		2		1		1		5		.		.		.		.		2		1		2		1		1		0		1		0		0		1
700		75-79		1		1		14		covidward		general		2		1		1		9		.		.		.		.		2		1		2		1		1		0		0		0		0		0
701		45-49		2		1		2		covidward		general		2		1		2		1		8		.		.		.		2		1		1		1		1		0		0		0		0		0
702		65-69		1		0		4		INTWARD		general		2		1		1		9		.		.		.		.		2		1		1		1		1		0		0		0		0		0
703		80-84		1		0		16		INTWARD		general		2		1		2		3		6		.		.		.		2		1		1		1		1		0		0		0		0		0
704		65-69		2		0		14		INTWARD		general		2		1		1		3		.		.		.		.		2		1		1		1		1		0		0		0		0		1
705		55-59		1		0		14		gastroward		general		2		1		2		10		11		.		.		.		2		1		2		1		1		0		0		0		0		0
706		25-29		2		0		4		gastroward		general		2		1		1		2		.		.		.		.		2		1		1		1		1		0		0		0		0		0
707		65-69		1		0		14		gastroward		general		2		1		2		3		6		.		.		.		2		1		2		1		1		0		0		0		0		0
708		65-69		2		0		9		INTWARD		general		2		1		1		4		.		.		.		.		2		1		1		0		.		0		0		0		0		0
709		25-29		2		0		3		INTWARD		general		2		1		1		2		.		.		.		.		2		1		1		1		1		0		0		0		0		0
710		75-79		2		0		2		INTWARD		general		2		1		1		3		.		.		.		.		2		1		2		1		1		0		0		0		0		0
711		70-74		2		0		1		INTWARD		general		2		1		2		5		9		.		.		.		2		1		1		1		1		0		1		0		0		0
712		60-64		2		0		2		INTWARD		general		2		1		2		4		7		.		.		.		2		1		1		0		.		0		0		0		0		0
713		85-89		1		0		7		INTWARD		general		2		1		2		2		6		.		.		.		2		1		2		1		1		0		1		0		0		0
714		50-54		2		0		19		gastroward		general		2		1		1		9		.		.		.		.		2		1		2		1		1		0		0		0		0		0
715		80-84		1		0		8		gastroward		general		2		1		1		2		.		.		.		.		2		1		1		0		.		0		0		0		0		0
716		55-59		1		0		58		gastroward		general		2		1		2		5		9		.		.		.		2		1		2		1		0		0		0		0		0		0
717		70-74		1		0		18		gastroward		general		2		1		1		7		.		.		.		.		2		1		1		1		1		0		0		0		0		0
718		70-74		1		0		15		gastroward		general		2		1		1		2		.		.		.		.		2		1		1		1		1		0		0		0		0		0
719		65-69		1		0		12		gastroward		general		2		1		2		2		24		.		.		.		2		1		1		0		.		0		0		0		0		0
720		50-54		1		0		8		INTWARD		general		2		1		1		3		.		.		.		.		2		1		1		1		1		0		0		0		0		0
721		65-69		1		1		20		covidward		general		2		1		2		25		.		.		.		.		2		1		1		1		1		0		0		0		0		0
722		70-74		2		1		8		covidward		general		2		1		1		3		.		.		.		.		2		1		1		0		.		0		0		0		0		0
723		50-54		1		1		10		covidward		general		2		1		1		9		.		.		.		.		2		1		1		1		1		0		0		0		0		0
724		75-79		1		1		1		covidward		general		2		1		1		2		.		.		.		.		2		1		1		0		.		0		0		0		0		0
725		80-84		2		1		5		covidward		general		2		1		2		2		31		.		.		.		2		1		1		0		.		0		0		0		0		0
726		80-84		2		1		6		covidward		general		2		1		2		2		31		.		.		.		2		1		1		0		.		0		0		0		0		0
727		75-79		1		1		7		COVIDICU		general		2		2		2		9		10		.		.		.		2		1		1		1		1		0		1		1		0		0
728		95-99		2		1		60		COVIDICU		general		2		2		1		9		.		.		.		.		2		1		1		1		1		0		0		0		0		0
729		45-49		1		1		3		COVIDICU		general		2		2		1		3		.		.		.		.		2		1		1		1		1		0		1		1		0		0
730		70-74		2		1		2		COVIDICU		general		2		2		1		9		.		.		.		.		2		1		1		1		1		0		1		1		0		0
731		75-79		1		1		11		COVIDICU		general		2		2		3		9		5		10		.		.		2		1		1		1		1		0		1		1		0		0
732		55-59		2		1		27		COVIDICU		general		2		2		3		9		.		26		.		.		2		1		2		1		1		0		1		1		0		0
733		85-89		1		1		1		COVIDICU		general		2		2		1		2		.		.		.		.		2		1		1		1		0		0		0		0		0		0
734		85-89		1		1		9		COVIDICU		general		2		2		2		5		10		.		.		.		2		1		1		1		1		0		1		1		0		0
735		35-39		2		1		13		COVIDICU		general		2		2		4		28		10		12		5		35		2		1		2		1		1		0		1		1		0		0
736		80-84		1		1		12		COVIDICU		general		2		2		1		10		.		.		.		.		2		1		1		1		1		0		1		1		0		0
737		55-59		2		1		7		COVIDICU		general		2		2		2		23		10		.		.		.		2		1		1		1		1		0		1		1		0		0
738		60-64		1		1		36		COVIDICU		general		2		2		1		5		.		.		.		.		2		1		1		1		1		0		1		1		0		0
739		85-89		1		1		2		covidward		general		2		1		1		2		.		.		.		.		2		1		1		0		.		0		0		0		0		0
740		40-44		2		1		7		covidward		general		2		1		1		3		.		.		.		.		2		1		1		0		.		0		0		0		0		0
741		50-54		1		1		5		covidward		general		2		1		1		2		.		.		.		.		2		1		1		0		.		0		0		0		0		0
742		25-29		2		1		2		covidward		general		2		1		1		2		.		.		.		.		2		1		1		0		.		0		0		0		0		0
743		75-79		1		1		9		COVIDICU		general		2		2		1		9		.		.		.		.		2		1		2		1		1		0		0		0		0		0
744		85-89		1		1		23		COVIDICU		general		2		2		1		9		.		.		.		.		2		1		1		1		1		0		1		1		0		0
745		45-49		1		1		7		covidward		general		2		1		1		2		.		.		.		.		2		1		1		0		.		0		0		0		0		0
746		20-24		2		1		9		covidward		general		2		1		1		2		.		.		.		.		2		1		1		1		0		0		0		0		0		0
747		50-54		1		0		3		INTWARD		general		2		1		2		3		28		.		.		.		2		1		1		1		1		0		0		0		0		0
748		80-84		2		0		13		MEDICU		general		2		2		3		9		11		26		.		.		2		1		1		1		1		0		1		1		0		0
749		85-89		1		0		20		MEDICU		general		2		1		1		9		.		.		.		.		2		1		1		1		1		0		1		1		0		0
750		80-84		2		0		11		MEDICU		general		2		2		2		9		5		.		.		.		2		1		2		1		1		0		1		0		0		0
751		25-29		2		0		5		gensurgeryward		oncology		1		1		2		2		24		.		.		.		2		1		1		0		.		1		0		0		0		0
752		55-59		2		0		1		gensurgeryward		oncology		1		1		2		2		24		.		.		.		2		1		1		0		.		0		0		0		0		0
753		50-54		1		0		2		gensurgeryward		oncology		1		1		2		2		24		.		.		.		1		3		1		0		.		1		0		0		0		0
754		70-74		2		0		4		gensurgeryward		oncology		1		1		1		9		.		.		.		.		2		1		2		1		1		1		0		0		0		0
755		50-54		1		0		8		gensurgeryward		oncology		1		1		1		1		.		.		.		.		2		1		1		0		.		0		0		0		0		0
756		50-54		1		0		8		gensurgeryward		oncology		1		1		1		2		.		.		.		.		2		1		1		0		.		0		0		0		0		0
757		55-59		1		0		8		gensurgeryward		oncology		1		1		1		9		.		.		.		.		2		1		1		1		0		0		0		0		0		0
758		65-69		1		0		16		gensurgeryward		oncology		1		1		2		1		24		.		.		.		2		1		1		0		.		0		0		0		0		0
759		75-79		2		0		34		geriatrics		oncology		2		1		2		2		5		.		.		.		2		1		1		1		1		0		0		0		0		0
760		75-79		2		0		6		geriatrics		oncology		2		1		1		2		.		.		.		.		2		1		1		1		1		0		0		0		0		0
761		90-94		2		0		12		geriatrics		oncology		2		1		1		2		.		.		.		.		2		1		1		1		1		0		0		0		0		0
762		70-74		2		0		10		geriatrics		oncology		2		1		2		3		12		.		.		.		2		1		2		1		1		0		0		0		0		0
763		80-84		2		0		14		geriatrics		oncology		2		1		1		3		.		.		.		.		2		1		1		1		1		0		1		0		0		0
764		65-69		2		0		18		geriatrics		oncology		2		1		2		9		6		.		.		.		2		1		2		1		1		0		0		0		0		0
765		60-64		1		1		2		covidward		general		2		1		1		8		.		.		.		.		2		1		1		0		.		0		0		0		0		0
766		70-74		1		1		11		covidward		general		2		2		1		2		.		.		.		.		2		1		1		0		.		0		0		0		0		0
767		85-89		1		1		8		covidward		general		2		1		1		2		.		.		.		.		2		1		1		0		.		0		0		0		0		0
768		45-49		1		1		17		covidward		general		2		1		2		12		28		.		.		.		2		1		1		1		1		0		0		0		0		0
769		80-84		1		1		12		covidward		general		2		1		1		2		.		.		.		.		2		1		1		0		.		0		0		0		0		0
770		75-79		1		1		19		covidward		general		2		1		1		9		.		.		.		.		2		1		1		1		1		0		0		0		0		0
771		80-84		1		1		22		covidward		general		2		1		1		5		.		.		.		.		2		1		2		1		1		0		0		0		0		0
772		70-74		1		1		6		covidward		general		2		1		2		8		3		.		.		.		2		1		1		0		.		0		0		0		0		0
773		60-64		2		1		6		covidward		general		2		1		2		9		5		.		.		.		2		1		1		1		1		0		0		0		0		0
774		60-64		1		1		6		covidward		general		2		1		1		9		.		.		.		.		2		1		2		1		1		0		0		0		0		0
775		60-64		2		1		11		covidward		general		2		1		1		3		.		.		.		.		2		1		1		1		1		0		1		0		0		0
776		55-59		1		1		8		covidward		general		2		1		2		9		8		.		.		.		2		1		1		1		1		0		0		0		0		0
777		50-54		1		1		9		covidward		general		2		1		1		3		.		.		.		.		2		1		1		1		1		0		1		0		0		1
778		70-74		1		1		11		covidward		general		2		1		1		30		.		.		.		.		2		1		1		1		1		0		0		0		0		0
779		55-59		1		1		8		covidward		general		2		1		1		8		.		.		.		.		2		1		1		0		.		0		0		0		0		0
780		45-49		2		1		1		covidward		general		2		1		1		2		.		.		.		.		2		1		1		1		1		0		0		0		0		0
781		40-44		1		1		2		covidward		general		2		1		1		8		.		.		.		.		2		1		1		0		.		0		0		0		0		0
782		60-64		2		1		6		covidward		general		2		1		3		9		10		30		.		.		2		1		1		1		1		0		0		0		0		0
783		80-84		1		1		16		covidward		general		2		1		1		3		.		.		.		.		2		1		1		1		1		0		0		0		0		0
784		70-74		2		1		7		covidward		general		2		1		1		9		.		.		.		.		2		1		2		1		1		0		0		0		0		0
785		95-99		2		0		15		MEDICU		general		2		2		2		3		5		.		.		.		2		1		1		1		1		0		1		0		0		0
786		45-49		2		0		4		MEDICU		general		2		2		1		2		.		.		.		.		2		1		1		1		1		0		1		0		0		0
787		85-89		1		0		11		MEDICU		general		2		2		3		9		5		26		.		.		2		1		1		1		1		0		1		0		0		0
788		55-59		1		0		16		MEDICU		general		2		2		2		9		5		.		.		.		2		1		2		1		1		0		1		0		0		0
789		55-59		1		0		15		optics		general		1		1		1		6		.		.		.		.		2		1		1		1		1		0		0		0		0		0
790		45-49		1		0		8		optics		general		1		1		1		14		.		.		.		.		2		1		1		0		.		0		0		0		0		0
791		75-79		1		0		7		optics		general		1		1		1		14		.		.		.		.		2		1		1		1		1		1		0		0		0		0
792		70-74		1		0		3		optics		general		1		1		1		23		.		.		.		.		2		1		2		1		1		0		0		0		0		0
793		60-64		1		0		2		optics		general		1		1		2		9		12		.		.		.		2		1		2		1		1		0		1		0		0		0
794		50-54		1		0		5		optics		general		1		1		1		2		.		.		.		.		2		1		1		1		1		0		0		0		0		0
795		65-69		1		0		1		INTWARD		general		2		1		2		9		12		.		.		.		2		1		2		1		1		0		0		0		0		0
796		60-64		1		0		10		INTWARD		general		2		1		2		2		7		.		.		.		2		1		1		0		.		0		0		0		0		0
797		65-69		1		0		10		INTWARD		general		2		1		1		2		.		.		.		.		2		1		1		0		.		0		0		0		0		0
798		80-84		2		0		4		endocrin		general		2		1		1		2		.		.		.		.		2		1		2		1		1		0		0		0		0		0
799		70-74		1		0		5		endocrin		general		2		1		1		23		.		.		.		.		2		1		1		1		1		0		0		0		0		0
800		80-84		1		0		9		INTWARD		general		2		1		1		3		.		.		.		.		2		1		1		1		1		0		0		0		0		0
801		85-89		2		0		51		INTWARD		general		2		1		1		2		.		.		.		.		2		1		1		1		0		0		1		0		0		0
802		75-79		2		0		5		INTWARD		general		2		1		2		3		7		.		.		.		2		1		1		1		1		0		0		0		0		0
803		70-74		1		0		7		INTWARD		general		2		1		1		2		.		.		.		.		2		1		1		0		.		0		0		0		0		0
804		55-59		2		0		7		entward		general		1		1		1		2		.		.		.		.		1		3		1		1		0		1		0		0		0		0
805		70-74		2		1		13		COVIDICU		general		2		2		1		9		.		.		.		.		2		1		1		1		1		0		1		1		0		0
806		70-74		1		1		13		COVIDICU		general		2		2		1		2		.		.		.		.		2		1		1		1		1		0		1		1		0		0
807		30-34		2		1		14		COVIDICU		general		2		2		1		11		.		.		.		.		2		1		2		1		1		1		1		1		0		0
808		55-59		1		1		17		COVIDICU		general		2		2		2		9		5		.		.		.		2		1		1		1		1		0		1		0		0		0
809		85-89		1		1		25		COVIDICU		general		2		2		3		9		10		11		.		.		2		1		2		1		1		0		1		1		0		0
810		25-29		2		1		6		COVIDICU		general		2		2		1		9		.		.		.		.		2		1		2		1		1		0		1		1		0		0
811		30-34		2		0		1		entward		general		1		1		1		3		.		.		.		.		2		1		1		1		1		1		0		0		0		0
812		80-84		1		0		4		entward		general		1		1		1		4		.		.		.		.		1		3		1		0		.		1		0		0		0		0
813		70-74		1		0		2		entward		general		1		1		2		2		24		.		.		.		2		1		1		1		1		0		0		0		0		0
814		25-29		2		0		2		entward		general		1		1		1		2		.		.		.		.		2		1		1		0		.		0		0		0		0		0
815		55-59		1		0		5		entward		general		1		1		1		4		.		.		.		.		1		3		1		0		.		1		0		0		0		0
816		30-34		2		0		10		gensurgeryward		general		1		1		1		2		.		.		.		.		1		3		1		0		.		1		0		0		0		0
817		55-59		1		0		21		gensurgeryward		general		1		1		1		2		.		.		.		.		1		3		1		0		.		1		0		0		0		0
818		75-79		1		0		9		gensurgeryward		general		1		1		1		2		.		.		.		.		1		3		1		0		.		1		0		0		0		0
819		65-69		1		0		13		gensurgeryward		general		1		1		2		3		5		.		.		.		2		1		2		1		1		1		0		0		0		0
820		55-59		1		0		7		gensurgeryward		general		1		1		1		4		.		.		.		.		2		1		2		1		1		0		0		0		0		0
821		80-84		1		0		2		gensurgeryward		general		1		1		1		2		.		.		.		.		1		3		1		0		.		0		0		0		0		0
822		60-64		2		0		5		gensurgeryward		general		1		1		1		2		.		.		.		.		1		3		1		0		.		1		0		0		0		0
823		40-44		1		0		4		gensurgeryward		general		1		1		2		2		24		.		.		.		1		3		1		0		.		1		0		0		0		0
824		60-64		2		0		2		gensurgeryward		general		1		1		1		2		.		.		.		.		1		3		1		0		.		0		0		0		0		0
825		55-59		2		1		12		COVIDICU		general		2		2		2		10		30		.		.		.		2		1		1		1		1		0		1		1		0		0
826		55-59		1		1		72		COVIDICU		general		2		2		3		9		6		10		.		.		2		1		1		1		1		0		1		1		0		0
827		75-79		1		1		74		COVIDICU		general		2		2		1		9		.		.		.		.		2		1		2		1		1		0		1		1		1		0
828		65-69		1		1		7		COVIDICU		general		2		2		1		3		.		.		.		.		2		1		2		1		1		0		0		0		0		0
829		50-54		2		1		5		COVIDICU		general		2		2		2		9		6		.		.		.		2		1		2		1		1		0		1		1		0		0
830		60-64		1		0		18		gensurgeryward		general		1		1		2		3		29		.		.		.		2		1		2		1		1		0		0		0		0		0
831		40-44		2		0		19		gensurgeryward		general		1		1		1		3		.		.		.		.		2		1		1		1		1		0		0		0		0		0
832		70-74		1		0		5		gensurgeryward		general		1		1		1		4		.		.		.		.		2		1		1		1		1		1		0		0		0		0
833		80-84		1		0		5		gensurgeryward		general		1		1		1		7		.		.		.		.		2		1		1		0		.		0		0		0		0		0
834		65-69		1		0		23		gensurgeryward		general		1		1		1		3		.		.		.		.		2		1		1		0		.		0		0		0		0		0
835		50-54		2		0		14		gensurgeryward		general		1		1		1		3		.		.		.		.		2		1		1		1		1		0				0		0		0
836		55-59		1		0		6		gensurgeryward		general		1		1		2		3		1		.		.		.		2		1		1		1		0		1		0		0		0		0
837		60-64		2		0		4		gensurgeryward		general		1		1		1		1		.		.		.		.		1		3		1		0		.		1		0		0		0		0
838		70-74		1		0		25		gensurgeryward		general		1		1		1		3		.		.		.		.		2		1		1		1		1		1		0		0		0		0
839		60-64		1		0		9		gensurgeryward		general		1		1		1		2		.		.		.		.		1		3		1		0		.		1		0		0		0		0
840		65-69		1		0		15		gensurgeryward		general		1		1		1		2		.		.		.		.		1		3		1		0		.		1		0		0		0		0
841		35-39		2		0		2		gensurgeryward		general		1		1		1		9		.		.		.		.		2		1		1		0		.		0		0		0		0		0
842		70-74		2		0		17		nephro		oncology		2		1		2		23		29		.		.		.		2		1		2		1		1		0		0		0		0		0
843		60-64		2		0		7		nephro		oncology		2		1		2		3		11		.		.		.		2		1		1		1		1		0		0		0		0		1
844		25-29		1		0		8		nephro		oncology		2		1		1		23		.		.		.		.		2		1		2		1		1		0		0		0		0		0
845		70-74		2		0		3		nephro		oncology		2		1		1		9		.		.		.		.		2		1		2		1		1		0		0		0		0		1
846		55-59		2		0		10		nephro		oncology		2		1		1		9		.		.		.		.		2		1		1		1		1		0		0		0		0		0
847		60-64		2		0		13		nephro		oncology		2		1		2		3		5		.		.		.		2		1		1		1		1		0		0		0		0		1
848		85-89		2		0		10		nephro		oncology		2		1		1		11		.		.		.		.		2		1		1		1		1		0		0		0		0		0
849		60-64		1		0		2		nephro		oncology		2		1		1		24		.		.		.		.		2		1		1		1		0		0		0		0		0		0
850		90-94		1		0		7		nephro		oncology		2		1		1		11		.		.		.		.		2		1		1		1		0		0		0		0		0		0
851		80-84		2		0		7		nephro		oncology		2		1		2		5		9		.		.		.		2		1		1		1		1		0		0		0		0		0
852		75-79		2		0		20		nephro		oncology		2		1		1		2		.		.		.		.		2		1		1		1		1		0		0		0		0		0
853		45-49		2		0		9		nephro		oncology		2		1		1		2		.		.		.		.		2		1		1		1		1		0		0		0		0		0
854		50-54		2		0		7		medoncology		oncology		2		1		2		3		5		.		.		.		2		1		1		1		1		0		0		0		0		0
855		55-59		2		0		14		medoncology		oncology		2		1		2		8		9		.		.		.		2		1		2		1		1		0		2		0		0		0
856		65-69		2		0		22		medoncology		oncology		2		1		1		9		.		.		.		.		2		1		2		1		1		0		0		0		0		0
857		60-64		2		0		36		radoncology		oncology		2		1		1		23		.		.		.		.		2		1		1		1		1		0		0		0		0		0
858		55-59		1		0		11		rheumatology		oncology		2		1		2		23		12		.		.		.		2		1		2		1		1		0		0		0		0		0
859		65-69		2		0		10		medoncology		oncology		2		1		1		2		.		.		.		.		2		1		1		0		.		0		0		0		0		0
860		85-89		2		0		21		medoncology		oncology		2		1		1		3		.		.		.		.		2		1		1		0		.		0		1		0		0		0
861		20-24		1		0		24		medoncology		oncology		2		1		2		2		19		.		.		.		2		1		1		0		.		0		1		0		0		0
862		65-69		1		0		4		stemcelltransplant		oncology		2		1		3		3		5		24		.		.		2		1		1		1		1		0		1		0		0		0
863		30-34		2		0		10		stemcelltransplant		oncology		2		1		1		25		.		.		.		.		2		1		2		1		1		0		1		0		0		0
864		20-24		1		0		90		stemcelltransplant		oncology		2		1		1		3		.		.		.		.		2		1		1		1		1		0		1		0		0		0
865		65-69		1		0		21		medoncology		oncology		2		1		2		9		5		.		.		.		2		1		2		1		1		0		0		0		0		0
866		55-59		2		0		15		medoncology		oncology		2		1		1		2		.		.		.		.		2		1		1		0		.		0		0		0		0		0
867		60-64		2		0		50		medoncology		oncology		2		1		2		9		5		.		.		.		2		1		1		1		1		0		0		0		0		0
868		60-64		2		0		63		medoncology		oncology		2		1		2		9		5		.		.		.		2		1		1		1		1		0		1		0		0		0
869		40-44		1		0		6		gensurgeryward		oncology		1		1		2		2		24		.		.		.		2		1		1		0		.		0		0		0		0		0
870		40-44		2		0		5		gensurgeryward		oncology		1		1		2		2		24		.		.		.		2		1		1		0		.		0		0		0		0		0
871		30-34		1		0		8		gensurgeryward		oncology		1		1		1		3		.		.		.		.		2		1		2		1		1		1		0		0		0		0
872		85-89		1		0		14		gensurgeryward		oncology		1		1		1		3		.		.		.		.		2		1		1		1		1		1		0		0		0		0
873		60-64		2		0		9		gensurgeryward		oncology		1		1		1		3		.		.		.		.		2		1		1		1		1		1		0		0		0		0
874		45-49		2		0		4		gensurgeryward		oncology		1		1		1		3		.		.		.		.		2		1		1		1		1		0		0		0		0		0
875		60-64		1		0		11		gensurgeryward		oncology		1		1		2		2		24		.		.		.		2		1		1		0		.		1		0		0		0		0
876		65-69		1		0		10		gensurgeryward		oncology		1		1		2		2		24		.		.		.		1		3		.		0		.		1		0		0		0		0
877		40-44		1		0		35		gensurgeryward		oncology		1		1		1		23		.		.		.		.		2		1		2		1		1		0		0		0		0		0
878		65-69		1		0		21		gensurgeryward		oncology		1		1		1		9		.		.		.		.		2		1		1		1		1		1		0		0		0		0
879		65-69		2		0		8		gensurgeryward		oncology		1		1		2		2		24		.		.		.		1		3		.		0		.		1		0		0		0		0
880		70-74		2		0		7		gensurgeryward		oncology		1		1		2		2		24		.		.		.		2		1		1		0		.		0		0		0		0		0
881		20-24		2		1		11		covidward		general		2		1		1		2		.		.		.		.		2		1		1		1		0		0		0		0		0		0
882		50-54		1		1		25		covidward		general		2		1		2		3		28		.		.		.		2		1		1		1		1		0		0		0		0		0
883		65-69		1		1		4		covidward		general		2		1		1		.		.		.		.		.		2		1		1		1		1		0		1		0		0		0
884		70-74		1		1		13		COVIDICU		general		2		2		2		3		6		.		.		.		2		1		1		1		1		0		1		1		0		0
885		85-89		1		1		6		COVIDICU		general		2		2		1		2		.		.		.		.		2		1		1		1		1		0		0		0		0		0
886		55-59		1		1		58		COVIDICU		general		2		2		1		9		.		.		.		.		2		1		1		1		1		0		1		1		0		0
887		20-24		1		1		12		COVIDICU		general		2		2		2		5		9		.		.		.		2		1		2		1		1		0		1		1		0		0
888		70-74		1		1		12		COVIDICU		general		2		2		1		9		.		.		.		.		2		1		1		1		1		0		1		1		0		0
889		55-59		1		1		33		COVIDICU		general		2		2		2		28		.		.		.		.		2		1		1		1		1		0		1		1		0		1
890		50-54		1		1		53		COVIDICU		general		2		2		2		9		5		.		.		.		2		1		1		1		1		0		1		1		1		0
891		55-59		1		1		23		COVIDICU		general		2		2		3		9		10		5		.		.		2		1		1		1		1		0		1		1		1		0
892		20-24		1		1		50		COVIDICU		general		2		2		2		9		10		.		.		.		2		1		1		1		1		0		1		1		0		0
893		65-69		1		1		76		COVIDICU		general		2		2		1		5		.		.		.		.		2		1		1		1		1		0		1		1		0		0
894		35-39		1		1		9		COVIDICU		general		2		2		2		2		3		.		.		.		2		1		1		1		1		0		1		1		0		0
895		85-89		1		1		7		COVIDICU		general		2		2		1		.		.		.		.		.		2		1		1		1		1		0		0		0		0		0
896		55-59		1		1		44		COVIDICU		general		2		2		4		9		12		14		26		.		2		1		2		1		1		0		1		1		0		0
897		80-84		1		1		15		COVIDICU		general		2		2		1		3		.		.		.		.		2		1		1		1		1		0		1		0		0		0
898		70-74		1		1		11		COVIDICU		general		2		2		2		1		2		.		.		.		2		1		1		0		.		0		1		0		0		0
899		70-74		2		1		5		COVIDICU		general		2		2		1		9		.		.		.		.		2		1		1		1		1		0		1		0		0		0
[truncated: 12 more columns]
